# Supplementary material for: Genome-Wide Identification of the B-Box Gene Family and Expression Analysis Suggests Their Potential Role in Photoperiod-Mediated β-Carotene Accumulation in the Endocarp of Cucumber (Cucumis sativus L.) Fruit
Source: Genes (Basel). 2022 Apr 8;13(4):658. doi: 10.3390/genes13040658 (PMC9031713; doi:10.3390/genes13040658)
Supplement: Supplementary file 1 [file genes-13-00658-s001.zip]

Archive with 7 entries (7 files):
- 1. Text  S1_The protein sequences of BBOX Family in cucumber.txt
- 2. Text S2_The protein sequences of BBOX family in five species.txt
- 3. Text  S3_Promoter sequences of CsaBBXs.txt
- 4. Table S5_Cis elements in the promoter sequence of CsaBBX proteins.xlsx
- 5. Table S6_ Corelation coefficients of CsaBBXswith Carotenoids.xlsx
- 6. Additional File 1_Table S1_S4.pdf
- 7. Addition File 2_Figure S1_S4.pdf
