# Supplementary material for: Genome-Wide Identification of the B-Box Gene Family and Expression Analysis Suggests Their Potential Role in Photoperiod-Mediated β-Carotene Accumulation in the Endocarp of Cucumber (Cucumis sativus L.) Fruit
Source: Genes (Basel). 2022 Apr 8;13(4):658. doi: 10.3390/genes13040658 (PMC9031713; doi:10.3390/genes13040658)
Supplement: Supplementary file 1 [file genes-13-00658-s001.zip › 1. Text S1_The protein sequences of BBOX Family in cucumber.txt]

>CsaBBX1:KGN63817
MTTSTAMTGGRTARVCDSCLCKRARWFCAADDAFLCQSCDVSVHSANQLARRHDRIRLET
SSFNSTDHLPPTPWLKGFTRKARTPRSNNNNNKISSSKASVFSIVPEIGNDNELGFSIDE
NDDEHHQFLGHQQEVPVFDPLFDDQKLLLTDELEDFGDGFLPSEVDLAEFVADVENLLGR
QDDEEQQQQDHDGNTNIIVKVKDEDLVQDCINKNNNHNGYLMDWDFKEEIEEEEEEELKI
KNKKNIISLRLNYDAVITAWDAQSSPYTTGNRPQFDLDDCWEEWSGVCSKGGRNVVVDDQ
EWRGRNNNGISNEEREARVSRYREKRRTRLFSKKIRYQVRKLNAEKRPRMKGRFVKRTTT
>CsaBBX2:KGN64618
MKNIKCELCDCRANAYCESDESSLCWSCDANVHSANFIVEKHSRILLCQICQSPTPWTAT
GPKLGPTLSLCQLCVLPQNVASLRFRHQDPLHSGSSTTRDFDHHPNEDDEENQVVPLSPP
PVSS
>CsaBBX3:KGN65417
MGIDGATVVNGFRGRPCGFCKADPAAVYCRPDSAFLCLSCDAKIHCANKLASRHDRVWMC
EVCEQAPAVVTCKADAAALCVTCDADIHSANPLASRHERVPVEPFFDTAESVVKSSSVLN
FLVPDETNVCDGVHHHEEVEVASWLLSNPSFNSKLVHGPEIKTQLGGDHLFFTEMDSFID
FEYPNSVNDDHNDIKDSIVPVQTKPDPTPVINHTHSPENCYDIEFCRSKLNSFGYQPQSL
SHSVSSSSLDVGVVPQAISMSETSYPMGGQTGDSGLPLSGSGNQATQLCGMDREARVLRY
REKRKNRKFEKTVRYASRKAYAETRPRIKGRFAKRTDMLSEVDEMYGSAASHVLLTDAQY
GLVPTFCP
>CsaBBX4:KGN65418
MGIDGDSVVKGFGGGWGVVAKPCDSCKTGPAAVYCRPDSAFLCLPCDAKIHCANKLASRH
ERVWMCEVCEQAPAVVMCKADAAALCVTCDADIHSANPLARRHERVPVEPFFDSTESVVK
SSSVFNFLVPNETTAPVCDGAHHHEEVEVSSWLLSNSFFNSKLVDGPEIKPPSGDHLFFN
EMDSFIDFEYPNPVNNHSAINDSVVPVQTKPLLTPVINQTHSPENCYDIDFCRSKLNSFG
YQPQSLSHSVSSSSLEVGVVPEGNSVSDISYPMGQNVSTGADSGLPLSGSGNQATQLCGM
DREARVLRYREKRKNRKFEKTIRYASRKAYAETRPRIKGRFAKRTDMLSEVDEIYGSAAS
SVFLTDAQYGVVPTF
>CsaBBX5:KGN61122
MHSFAAPWSGVPASTKPLCCSCKSATAALFCRHDTAFLCLRCDAQIHTLSGTRHPRVWLC
EVCEQAPATITCNADAAALCPSCDADIHSVNPLARRHDRSAIQPFYDSPPSSSVASVFKF
LIPTQHQHDAVQPDLKSEDIFFSDMDSLIDFDYPTAGDGVVPEQSNPGTESTTQLTDSST
RNFSGFQLCSTRSKLDAISYPSQNLSHSVSSSSLDVGVVPDRNTASDASFPTVEKAVQLR
GMEREARVLRYREKKKNRKFEKTIRYASRKAYAEIRPRVKGRFVKRNETNCEMERIYGSA
GVGFMVGEGQYGVVPSLRV
>CsaBBX6:KGN61840
MKIRCDVCDKEEASVFCPSDEAALCAPCDRQIHRANKLASQHNRFSLLHSSASASAAATS
EPLCDICQIRRAFLFCREDRAILCRECDIPIHDTSEHTQKHSRFLLTGVKVSPSPATSSS
CSSSVASSGEENEGSLKKCSRKRSKMGFSKGLVISEYLESLPGWCVEEFLDSSSSPHLFL
>CsaBBX7:KGN62650
MKIQCDVCEKGDAVVFCTADEAALCNLCDHRVHHANKLASKHRRFSLLRPDAGEAPVCDV
CKERRGFLFCQQDRAILCRECDDPIHSANELTKKHDRFLLTGIKLSASAALYAPSPSGEK
PIGSGGCVVSASKSKGSVKKVAAVSKAPTICTPNVCVNAPTNITPAAVVNKGGGGQIATG
GGGSASSISEYLMETLPGWHFEDFLDSSVSPPFVEFDDGIGFPFVEGDLNGCFSSSERIE
LWVPQGPPPAPYNSGLMMNNGLKDTKDLGVNSSKVNRSVWTDDGFTVPQITSTVPSPGFK
RSRPFW
>CsaBBX8:KGN63011
MASKLCDSCKSATATLFCRADSAFLCLGCDSKVHAANKLASRHARVWVCEVCEQAPAHVT
CKADAAALCLTCDHDIHSANPLARRHERVPVTPFYDTSNSDNSLPVKPSAAINFLDDRYF
SDVDADAADVSREEAEAASWLLPNPNPKAIESSDLNSGKFEFPEMDPYLDLDYSHVDPKL
EAQEQNSSGADGVVPVQSKGVHLSSANDRCLGIDFTGTKSFPYGHNPQSISHSVSSSSIE
VGVVPDGNAMTDVSNPYTKPSTESSVQPLQISPADREARVLRYREKRKNRKFEKTIRYAS
RKAYAETRPRIKGRFAKRTDIELDVDRVSGYGVVPSF
>CsaBBX9:KGN63275
MEPLCEFCGVVRAVVYCKSDSARLCLQCDGRVHSANSLSRRHLRSLLCDNCNAQPAIVRC
MDDKLSLCQSCDWNNNPNSHPNPSPNAPPPSHILHSYSGCPSMPDFFRFWSSDPSSLPPP
HSWFPPPPPPHFPFSTTPFHLSDPHSKGCSDFKDVTTTTTAADATHDHDDLCEALNLDDV
SLHLDNNEDELFGCPQGTTIKCQFEDGELDSLLMEKNFFEVTDSNAPPPPPLDNTIEDIS
SVQQDFIGFQSSQEGVSINMIQNGNSNCMLMNPSCNGNINIGFPPTAQVHSSISLSLSNM
TGESSVADYQDCGLSPAFLTEASWDPSMEGIGPQAKDRNRDKAKMRYNEKKKTRTFGKQI
RYASRKARADTRKRVKGRFVKAGEAYDYDPLVTRNF
>CsaBBX10:KGN46619
MCRGVEEGNHGHAHGRDGCRQSPVIQKGVVSAAGVVMCELCNSKASLYCQADDAYLCRKC
DKWVHGANFLALRHIRCILCNVCQNLTQKYLMGTSTEVLLPTIIACAEANDCNNNGNRNP
CCSVMFKRPFLFL
>CsaBBX11:KGN59860
MIKCELCGHQARMFCESDQANLCWDCDEKVHCANFLVAKHSRTLLCHVCQSPTPWAASGR
KLTPTVSVCEGCVQVHDGKCDQERRRENEVEVDDGDDFVDDEGFDSYEGGDSEEDDDGEE
DDDEEEDDEDGENQVVPWSYASSSSPPPPPTVTSSSEGEISAGAGVASKRMREYGVDLDS
DDEIESCSAPQSTRPFFNDEATSSSSLRPLKQARVTGPTQSITSTPDDEACKAELKSTAV
VRSIQRLQNRLPTDINDASKMIFGICKMSRDQNR
>CsaBBX12:KGN53028
MVCSKSTTGETVPCDFCNDQVAILYCRADSAKLCLFCDKHVHSANLLSRKHVRSQICDNC
RSEPVSIRCSTDNLVLCQECDWDAHGSCSVSAAHDRTPIEGFTGCPSALELVSLWGFDLG
DKKLEESEMLVQNWVCSQDLVMPIDSWASRASATAFNDLIVPNDNPFLFANLNCTDAASM
FKKQSPSCGKHKQVIYKQLVELLKRDFEGGDDVEGDDTRDGDAGGEDVGLQSMVPETTNG
DCYWQGDLEGRQISKEDDGVFVGAAPPPLLQQQASFTSLLTMPSHVGLKDNERSVDETGV
WDSSPNRQSTQIWDFHLGRLRGHKDSNTFDDAYGTGDMGFTIKNFGEFLKETSPTSAKLL
GETYQINCSSVHDDIPSFNNNVNNTTLSQGAVTCESINMPNDKLKGGSKSFQAIKQPIII
KGDSILSTSTTKADLELLAQNRGNAMQRYKEKRKTRRYDKYIRYESRKARADTRKRVKGR
FVKANEAPVFG
>CsaBBX13:KGN53325
MRTLCDACEKAAAIVFCAADEAALCRSCDEKVHMCNKLASRHVRVGLANPSDVPRCDICE
NAPAFFYCEIDGSSLCLQCDMIVHVGGKRTHKRYLLLRQRVEFPGDKPINLDDPSPHSKV
PNEIGKVHNQPPPHKVTVEDNQQNHHRLSPVREANDDGHAETDTKMIDLNMKPHRVHGQA
ANNQDL
>CsaBBX14:KGN53580
MKIQCNVCEMAEATVLCCADEAALCWACDEKIHAANKLASKHQRVPLSGSSSQMPKCDIC
QEASGYIFCLEDRALLCRKCDVAIHTANTYVTGHQRFLLTGVKVALEPTDPVACSSMAKS
HSREKSTEIKIRPPSEREFAMPSPSELSRSLSVLGGSEDFMANRTLLTGSGDSGSGGFSQ
WQMDELISLTGFNQNYGYMDNGSSKADSGKLGDSDSSPVLRAADIELDDDDECLGQVPEA
SWAVPQIPSPPTASGLYWPRSYHNSMDGAVFVPDICSSEKVQHCSRNGTFSKRRRQF
>CsaBBX15:KGN53769
MLKTEDEYRGSGGNGWGAVICEACERCPAEFICKADAASLCAACDAEIHSANPLARRHQR
VPISRGGAMFRSVEEEDEEEAASWLLMNPGKNNDNKNNNNNNNNGMFLLSGEDEEDDEYL
KFVEFNGNNEEDDDEFETLKNNNYGGGGDSVVPIDQFEGNKNHDHHLHHHHHEQQQQNHE
ILLEQSYGGLVDASEFFHTSSKPSFSYNGFLTHAISVSSMEVGVVPESTATIMSDISISN
MRPPKGTIDLFSGMIAAEPAAASQMPAAQLSPMDREARVLRYREKKKTRKFEKTIRYASR
KAYAETRPRIKGRFAKRTDVEVQLDRKYSNPLMPDAGYGIVPSF
>CsaBBX16:KGN52081
MTTRKSVERTAEGGKTARACDSCISKRARWYCAADDAFLCQACDASVHSANSLARRHERV
RLQTASFRPSSDNSSAASWHQGFTKKPRSPRMGKTAPTRKPFPQVPEVSAKEESEEQEQL
LLHRVPVLGADSKDGNLASFVGEKESSNGYLSYDMDPAEFAADVESLLGNSLDNECFDME
ELGLVASKDHSLTNDDYSLNSHEIIKIEPDEIEVLTPMLGIEADTMREPFELNFMDFGSN
PTTCSEEDDKMMMEVMAVVKNGELEMEETKIVKNKKKVSLSLDSEAVIIAWGSRGTPWTS
GDRPNLDLDYYWPDYMGTYESDCYYQPYGEFGSGIGRQAVTGVEGEREARVSRYREKRRT
RLFAKKIRYEVRKLNAEKRPRMKGRFVKRSSCFAPPPLPLFNQ
>CsaBBX17:KGN52118
MERTCEFCAALRPIIYCTPDAAHLCLPCDAKVHSANALSSRHLRTLLCEFCRSFPTYLQC
LDHQMFLCRGCDRTLHVSSSQHQKRIIRGYMGCPSAKDFAALWGFHVHEVDKAKFVSTSG
SESSSVVKTFDAPGRSRSHIAAAENKVRYKGQEKGTSFILQQILELSRLQLVKKNIHSPL
ILGEGKDGATSLKTCASEKFEQSLNEHVHHSEDRSTGIQQRDNLLQELKMTSFTQLESFP
MSSPILLPFHGESLWHCKSPAESSQLWSQNMQDLGVCDELVCRDDFNMPEVDLTFQNFDE
IFNSDQDPTGGLFDNKDESYSYSSMDKDMSLSKSDNRDGKGVEASSATSSSCIFSYALMD
KDSEPSDEVCNHPMSTKIESARPIQPSLSTLSFADSRMSLDSAATDFPDRARGEPSCSSP
YHRDRKHSVSLNNVDAATKIYKEKQQFQLQEKQIRRKARSLVKKRVKGRYEKGERYDSST
VAFSRSY
>CsaBBX18:KGN45963
MMSRKNIANAVGGKTARACDSCVRKRARWYCAADDAFLCQSCDTTVHSANPLARRHQRLR
LNASNSSPLNSPSWVSGFTRKPRTPRPRPKSNDLIHVSVVPETDDATSHENEHLEDQLLY
RVPNLDVNVSDFGGDVERNLEREWFDIEEELGLVKVEEDCWRIGEGFDSDQVDFFMDFEE
IKMPPLVVGVKNERHEDEGDESGITDKNKRRVLSLRLDCEAVIAAWGNLQSPWTNGQRPD
FDPDQPWPNSMDLCEVRYGQRCGEYGFRTAAIGDGGREARVSRYREKRRTRLFSKKIRYE
VRKLNAEKRPRMKGRFVKRTPFAPQPTLPIITIN
>CsaBBX19:KGN46304
MKIQCDVCEKAPATVICCADEAALCAKCDVEVHAANKLASKHQRLLLQCLSTKLPKCDIC
QDKAAFIFCVEDRALFCQDCDEPIHSSGSLSANHQRFLATGIRVAMSSSCTKEVDKVKME
PPNPKNPQVPAKVPSQQVPNFTSSWAVDDFLHFSDLESSDKQKEQLEFGELEWLAEMGLF
GEQVPQEALAAAEVPELPTSYSGNAIACRPTKSSTSYKKPRLEMVDDEEFFTVPDLG
>CsaBBX20:KGN46619
MKEAFLSHFSVHSSYAHIHISSSLSVTLNSIHLNTKQNSTNLHLLGFLSFFLSFFLSFLN
YYPKPLLQNSPLFSSVLERNSPYLAVPEEATLWSENLNSERSEKSIAKMGFMCDFCGDQR
SMVYCRSDAACLCLSCDRNVHSANALSRRHTRTLLCERCHLQPSTVRCIEERVSLCQNCD
WTGHGSSTLASSSHKRQTINCYSGCPSAAELSCIWSFVLDVPSVNDACEKELGLMSIAET
DLTGAWSPSENNAGQRMPGSTEASDVCSREKSNVLVGSSSLIGSRPHTSDQPVELDNVAL
PKFCCPGTKVAEFCGEDDDLYKEFDMDEMDLNLENYEDLFSMSLNHSEEFFENGGIDSFF
EAKGLSFEDSVSHSAVVAEGSSMGVVQQMQPAYSNGASADSVMSTKTEPILCFNSRQAQS
GMSFSGLTGESSAGDHQDCGASSMLLMGEPPWCAPGTESSFPSTDRNSAVQRYKEKKKTR
KFEKTVRYATRKARADVRRRVKGRFVKAGEAYDYDPLNQEGSISPEDERWIRKGGVHRRF
ND
>CsaBBX21:KGN48894
MRILCDSCESAPATLFCAADEAALCAICDTKVHMCNKLASRHVRVGLANPSEVPRCDICE
NAPAFFYCEIDGSSLCLQCDVIVHVGGKRMHKRYLRLRQRVEFPGDKQNDVKDLNVKPTE
QVEKVKSQNEERGENEKHEELRVSGVTKDYSNGDGHSKRPNKVIDLNM
>CsaBBX22:KGN49170
MKKLCELCGCVATVMCESDAAMLCWGCDSKVHGANFIVGKHLRVLLCHDCQAPTPWNGSG
PNLVATVAFCHNCVHKNRRNNGRRCEKACGSSDGGGTTAPSGCDDDDDEIENQVVPWLSL
SPS
>CsaBBX23:KGN43167
MKIRCDVCDQTEASVFCYADEAALCHACDLHVHRANKLAGKHSRFSLLQPIKKDSPPCDI
CQERRALVFCQQDRAILCRECDISIHETNEHTQKHNRFLLTGVKLSSTCFSYQTSSSSNA
CDIDAAMDVKTGSSNACSKRPKMAPKDQQISSTSHSAEKATPPSTSNNYLVDQDGQALSD
GGSFSTSSISEYLETLPGWCVEEFLDPSAAAAAAAAAANRFY
>CsaBBX24:KGN43392
MGYICDFCAQQRSIVYCRSDAAALCLSCDRNVHSANALSRRHSRTLLCDRCHSQAAFVRC
PEENISLCQNCDYMGHSSSASISSRKRQPINCYSGCPTAAELSSIWSFVLDLPSGSDACE
QELGLMSIAENSAVNAWGPNDKAGQNVSGVDETNEFSSVDKSIWYGSSSMPHIMDQPITM
DATSPKLHYPGRKGPEIDIEDDLYESLNMDEDSLNIENYEELFGVSLSYSEELLENGGID
SLFRMKNLSAAKSGCPGGAAAEGASVSFVNNVMQPANSNAASADSVMSAKTEPVLCYNNK
QEHSGLSFSGMTGESSAGEHQDCGASSMLLMGEPPWCSMATETSFQSSNRSDAVMRYKEK
KKARKFEKKVRYASRKVRADTRRRVKGRFVKAGEAYDYDPLSQTRSY
>CsaBBX25:KGN43541
MCKGVEQEETTQVAVRQRRTTDDGAAGGGDPVRCELCGSRASLYCEADEAYLCGKCDKSV
HSANFLALRHVRCLLCNTCQSHTQRYLLGASMEVVLPPSLVSRERNFLNYHCDSDSFVQN
CSQVLKTPCLFL
>CsaBBX26:KGN43667
MKIQCDVCSKDEAMLFCTADDAALCSSCDHRLHHQQQPDLLSSNHHRFPLLYPNNNNNNH
FPLCDICQERRAFLFCQEDRAILCKDCDVAIHWANQVTRNHQRFLLTGVKLSSAAAFSLS
SLPNSNSHLVGANNVSSTPVSHSPSVAESSTATASAAHGCGSMNGVAEYLIEPLPEWHFE
EFLDSSSTTTTNAPPPHPLAFSKSDDGDCIFPFVDAVVELEITTDSLSLEHWRISTSVDV
LPLCSLLIRYEVEMEKRNECSSDSDSGGDSTLVDTIKMFLKSPAFHCNGRPFALGILFVC
LLTILNKKEVCSSISFLSFIPYYILLNIVCVD
