# Supplementary material for: Genome-Wide Identification of the B-Box Gene Family and Expression Analysis Suggests Their Potential Role in Photoperiod-Mediated β-Carotene Accumulation in the Endocarp of Cucumber (Cucumis sativus L.) Fruit
Source: Genes (Basel). 2022 Apr 8;13(4):658. doi: 10.3390/genes13040658 (PMC9031713; doi:10.3390/genes13040658)
Supplement: Supplementary file 1 [file genes-13-00658-s001.zip › 2. Text S2_The protein sequences of BBOX family in five species.txt]

>AthBBX1:AT5G15840.1
MLKQESNDIGSGENNRARPCDTCRSNACTVYCHADSAYLCMSCDAQVHSANRVASRHKRV
RVCESCERAPAAFLCEADDASLCTACDSEVHSANPLARRHQRVPILPISGNSFSSMTTTH
HQSEKTMTDPEKRLVVDQEEGEEGDKDAKEVASWLFPNSDKNNNNQNNGLLFSDEYLNLV
DYNSSMDYKFTGEYSQHQQNCSVPQTSYGGDRVVPLKLEESRGHQCHNQQNFQFNIKYGS
SGTHYNDNGSINHNAYISSMETGVVPESTACVTTASHPRTPKGTVEQQPDPASQMITVTQ
LSPMDREARVLRYREKRKTRKFEKTIRYASRKAYAEIRPRVNGRFAKREIEAEEQGFNTM
LMYNTGYGIVPSF
>AthBBX2:AT5G15850.1
MLKVESNWAQACDTCRSAACTVYCRADSAYLCSSCDAQVHAANRLASRHERVRVCQSCER
APAAFFCKADAASLCTTCDSEIHSANPLARRHQRVPILPISEYSYSSTATNHSCETTVTD
PENRLVLGQEEEDEDEAEAASWLLPNSGKNSGNNNGFSIGDEFLNLVDYSSSDKQFTDQS
NQYQLDCNVPQRSYGEDGVVPLQIEVSKGMYQEQQNFQLSINCGSWGALRSSNGSLSHMV
NVSSMDLGVVPESTTSDATVSNPRSPKAVTDQPPYPPAQMLSPRDREARVLRYREKKKMR
KFEKTIRYASRKAYAEKRPRIKGRFAKKKDVDEEANQAFSTMITFDTGYGIVPSF
>AthBBX3:AT3G02380.1
MLKEESNESGTWARACDTCRSAACTVYCEADSAYLCTTCDARVHAANRVASRHERVRVCQ
SCESAPAAFLCKADAASLCTACDAEIHSANPLARRHQRVPILPLSANSCSSMAPSETDAD
NDEDDREVASWLLPNPGKNIGNQNNGFLFGVEYLDLVDYSSSMDNQFEDNQYTHYQRSFG
GDGVVPLQVEESTSHLQQSQQNFQLGINYGFSSGAHYNNNSLKDLNHSASVSSMDISVVP
ESTASDITVQHPRTTKETIDQLSGPPTQVVQQLTPMEREARVLRYREKKKTRKFDKTIRY
ASRKAYAEIRPRIKGRFAKRIETEAEAEEIFSTSLMSETGYGIVPSF
>AthBBX4:AT2G24790.1
MASSSRLCDSCKSTAATLFCRADAAFLCGDCDGKIHTANKLASRHERVWLCEVCEQAPAH
VTCKADAAALCVTCDRDIHSANPLSRRHERVPITPFYDAVGPAKSASSSVNFVDEDGGDV
TASWLLAKEGIEITNLFSDLDYPKIEVTSEENSSGNDGVVPVQNKLFLNEDYFNFDLSAS
KISQQGFNFINQTVSTRTIDVPLVPESGGVTAEMTNTETPAVQLSPAEREARVLRYREKR
KNRKFEKTIRYASRKAYAEMRPRIKGRFAKRTDSRENDGGDVGVYGGFGVVPSF
>AthBBX5:AT5G24930.1 
MASKLCDSCKSATAALYCRPDAAFLCLSCDSKVHAANKLASRHARVWMCEVCEQAPAHVT
CKADAAALCVTCDRDIHSANPLARRHERVPVTPFYDSVSSDGSVKHTAVNFLDDCYFSDI
DGNGSREEEEEEAASWLLLPNPKTTTTATAGIVAVTSAEEVPGDSPEMNTGQQYLFSDPD
PYLDLDYGNVDPKVESLEQNSSGTDGVVPVENRTVRIPTVNENCFEMDFTGGSKGFTYGG
GYNCISHSVSSSSMEVGVVPDGGSVADVSYPYGGPATSGADPGTQRAVPLTSAEREARVM
RYREKRKNRKFEKTIRYASRKAYAEMRPRIKGRFAKRTDTNESNDVVGHGGIFSGFGLVP
TF
>AthBBX6:AT5G57660.1
MGFGLESIKSISGGWGAAARSCDACKSVTAAVFCRVDSAFLCIACDTRIHSFTRHERVWV
CEVCEQAPAAVTCKADAAALCVSCDADIHSANPLASRHERVPVETFFDSAETAVAKISAS
STFGILGSSTTVDLTAVPVMADDLGLCPWLLPNDFNEPAKIEIGTENMKGSSDFMFSDFD
RLIDFEFPNSFNHHQNNAGGDSLVPVQTKTEPLPLTNNDHCFDIDFCRSKLSAFTYPSQS
VSHSVSTSSIEYGVVPDGNTNNSVNRSTITSSTTGGDHQASSMDREARVLRYREKRKNRK
FEKTIRYASRKAYAESRPRIKGRFAKRTETENDDIFLSHVYASAAHAQYGVVPTF
>AthBBX7:AT3G07650.4 
MGYMCDFCGEQRSMVYCRSDAACLCLSCDRSVHSANALSKRHSRTLVCERCNAQPATVRC
VEERVSLCQNCDWSGHNNSNNNNSSSSSTSPQQHKRQTISCYSGCPSSSELASIWSFCLD
LAGQSICEQELGMMNIDDDGPTDKKTCNEDKKDVLVGSSSIPETSSVPQGKSSSAKDVGM
CEDDFYGNLGMDEVDMALENYEELFGTAFNPSEELFGHGGIDSLFHKHQTAPEGGNSVQP
AGSNDSFMSSKTEPIICFASKPAHSNISFSGVTGESSAGDFQECGASSSIQLSGEPPWYP
PTLQDNNACSHSVTRNNAVMRYKEKKKARKFDKRVRYASRKARADVRRRVKGRFVKAGEA
YDYDPLTPTRSY
>AthBBX8:AT5G48250.1 
MGYMCDFCGEQRSMVYCRSDAACLCLSCDRNVHSANALSKRHSRTLVCERCNAQPASVRC
SDERVSLCQNCDWSGHDGKNSTTTSHHKRQTINCYSGCPSSAELSSIWSFCMDLNISSAE
ESACEQGMGLMTIDEDGTGEKSGVQKINVEQPETSSAAQGMDHSSVPENSSMAKELGVCE
DDFNGNLISDEVDLALENYEELFGSAFNSSRYLFEHGGIGSLFEKDEAHEGSMQQPALSN
NASADSFMTCRTEPIICYSSKPAHSNISFSGITGESNAGDFQDCGASSMKQLSREPQPWC
HPTAQDIIASSHATTRNNAVMRYKEKKKARKFDKRVRYVSRKERADVRRRVKGRFVKSGE
AYDYDPMSPTRSY
>AthBBX9:AT4G15250.1
MEARCDFCGTEKALIYCKSDSAKLCLNCDVNVHSANPLSQRHTRSLLCEKCSLQPTAVHC
MNENVSLCQGCQWTASNCTGLGHRLQSLNPYSDCPSPSDFGKIWSSTLEPSVTSLVSPFS
DTLLQELDDWNGSSTSVVTQTQNLKDYSSFFPMESNLPKVIEEECSGLDLCEGINLDDAP
LNFNASNDIIGCSSLDNTKCYEYEDSFKEENNIGLPSLLLPTLSGNVVPNMSLSMSNLTG
ESNATDYQDCGISPGFLIGDSPWESNVEVSFNPKLRDEAKKRYKQKKSKRMFGKQIRYAS
RKARADTRKRVKGRFVKSGETFEYDPSLVM
>AthBBX10:AT3G21150.1
MSPSMEPKCDHCATSQALIYCKSDLAKLCLNCDVHVHSANPLSHRHIRSLICEKCFSQPA
AIRCLDEKVSYCQGCHWHESNCSELGHRVQSLNPFSGCPSPTDFNRMWSSILEPPVSGLL
SPFVGSFPLNDLNNTMFDTAYSMVPHNISYTQNFSDNLSFFSTESKGYPDMVLKLEEGEE
DLCEGLNLDDAPLNFDVGDDIIGCSSEVHIEPDHTVPNCLLIDKTNTSSFTGSNFTVDKA
LEASPPGQQMNINTGLQLPLSPVLFGQIHPSLNITGENNAADYQDCGMSPGFIMSEAPWE
TNFEVSCPQARNEAKLRYKEKKLKRSFGKQIRYASRKARADTRKRVKGRFVKAGDSYDYD
PSSPTTNN
>AthBBX11:AT2G47890.2
MEAEEGHQRDRLCDYCDSSVALVYCKADSAKLCLACDKQVHVANQLFAKHFRSLLCDSCN
ESPSSLFCETERSVLCQNCDWQHHTASSSLHSRRPFEGFTGCPSVPELLAIVGLDDLTLD
SGLLWESPEIVSLNDLIVSGGSGTHNFRATDVPPLPKNRHATCGKYKDEMIRQLRGLSRS
EPGCLKFETPDAEIDAGFQFLAPDLFSTCELVIETAIGCVFLCLSNDFPAYKSLLSI
>AthBBX12:AT2G33500.1
MGTSTTESVVACEFCGERTAVLFCRADTAKLCLPCDQHVHSANLLSRKHVRSQICDNCSK
EPVSVRCFTDNLVLCQECDWDVHGSCSSSATHERSAVEGFSGCPSVLELAAVWGIDLKGK
KKEDDEDELTKNFGMGLDSWGSGSNIVQELIVPYDVSCKKQSFSFGRSKQVVFEQLELLK
RGFVEGEGEIMVPEGINGGGSISQPSPTTSFTSLLMSQSLCGNGMQWNATNHSTGQNTQI
WDFNLGQSRNPDEPSPVETKGSTFTFNNVTHLKNDTRTTNMNAFKESYQQEDSVHSTSTK
GQETSKSNNIPAAIHSHKSSNDSCGLHCTEHIAITSNRATRLVAVTNADLEQMAQNRDNA
MQRYKEKKKTRRYDKTIRYETRKARAETRLRVKGRFVKATDP
>AthBBX13:AT1G28050.1
MSSSERVPCDFCGERTAVLFCRADTAKLCLPCDQQVHTANLLSRKHVRSQICDNCGNEPV
SVRCFTDNLILCQECDWDVHGSCSVSDAHVRSAVEGFSGCPSALELAALWGLDLEQGRKD
EENQVPMMAMMMDNFGMQLDSWVLGSNELIVPSDTTFKKRGSCGSSCGRYKQVLCKQLEE
LLKSGVVGGDGDDGDRDRDCDREGACDGDGDGEAGEGLMVPEMSERLKWSRDVEEINGGG
GGGVNQQWNATTTNPSGGQSSQIWDFNLGQSRGPEDTSRVEAAYVGKGAASSFTINNFVD
HMNETCSTNVKGVKEIKKDDYKRSTSGQVQPTKSESNNRPITFGSEKGSNSSSDLHFTEH
IAGTSCKTTRLVATKADLERLAQNRGDAMQRYKEKRKTRRYDKTIRYESRKARADTRLRV
RGRFVKASEAPYP
>AthBBX14:AT1G68520.1
MMKSLASAVGGKTARACDSCVKRRARWYCAADDAFLCHACDGSVHSANPLARRHERVRLK
SASAGKYRHASPPHQATWHQGFTRKARTPRGGKKSHTMVFHDLVPEMSTEDQAESYEVEE
QLIFEVPVMNSMVEEQCFNQSLEKQNEFPMMPLSFKSSDEEDDDNAESCLNGLFPTDMEL
AQFTADVETLLGGGDREFHSIEELGLGEMLKIEKEEVEEEGVVTREVHDQDEGDETSPFE
ISFDYEYTHKTTFDEGEEDEKEDVMKNVMEMGVNEMSGGIKEEKKEKALMLRLDYESVIS
TWGGQGIPWTARVPSEIDLDMVCFPTHTMGESGAEAHHHNHFRGLGLHLGDAGDGGREAR
VSRYREKRRTRLFSKKIRYEVRKLNAEKRPRMKGRFVKRSSIGVAH
>AthBBX15:AT1G25440.1
MMKSLANAVGAKTARACDSCVKRRARWYCAADDAFLCQSCDSLVHSANPLARRHERVRLK
TASPAVVKHSNHSSASPPHEVATWHHGFTRKARTPRGSGKKNNSSIFHDLVPDISIEDQT
DNYELEEQLICQVPVLDPLVSEQFLNDVVEPKIEFPMIRSGLMIEEEEDNAESCLNGFFP
TDMELEEFAADVETLLGRGLDTESYAMEELGLSNSEMFKIEKDEIEEEVEEIKAMSMDIF
DDDRKDVDGTVPFELSFDYESSHKTSEEEVMKNVESSGECVVKVKEEEHKNVLMLRLNYD
SVISTWGGQGPPWSSGEPPERDMDISGWPAFSMVENGGESTHQKQYVGGCLPSSGFGDGG
REARVSRYREKRRTRLFSKKIRYEVRKLNAEKRPRMKGRFVKRASLAAAASPLGVNY
>AthBBX16:AT1G73870.1
MVVDVESRTASVTGEKMAARGCDACMKRSRASWYCPADDAFLCQSCDASIHSANHLAKRH
ERVRLQSSSPTETADKTTSVWYEGFRRKARTPRSKSCAFEKLLQIESNDPLVPELGGDED
DGFFSFSSVEETEESLNCCVPVFDPFSDMLIDDINGFCLVPDEVNNTTTNGELGEVEKAI
MDDEGFMGFVPLDMDLEDLTMDVESLLEEEQLCLGFKEPNDVGVIKEENKVGFEINCKDL
KRVKDEDEEEEEAKCENGGSKDSDREASNDKDRKTSLFLRLDYGAVISAWDNHGSPWKTG
IKPECMLGGNTCLPHVVGGYEKLMSSDGSVTRQQGRDGGGSDGEREARVLRYKEKRRTRL
FSKKIRYEVRKLNAEQRPRIKGRFVKRTSLLT
>AthBBX17: AT1G49130.1
MTSHQNIKISEKIMISKYQEDVKQPRACELCLNKHAVWYCASDDAFLCHVCDESVHSANH
VATKHERVCLRTNEISNDVRGGTTLTSVWHSGFRRKARTPRSRYEKKPQQKIDDERRRED
PRVPEIGGEVMFFIPEANDDDMTSLVPEFEGFTEMGFFLSNHNGTEETTKQFNFEEEADT
MEDLYYNGEEEDKTDGAEACPGQYLMSCKKDYDNVITVSEKTEEIEDCYENNARHRLNYE
NVIAAWDKQESPRDVKNNTSSFQLVPPGIEEKRVRSEREARVWRYRDKRKNRLFEKKIRY
EVRKVNADKRPRMKGRFVRRSLAIDS
>AthBBX18:AT2G21320.1
MRILCDACESAAAIVFCAADEAALCCSCDEKVHKCNKLASRHLRVGLADPSNAPSCDICE
NAPAFFYCEIDGSSLCLQCDMVVHVGGKRTHRRFLLLRQRIEFPGDKPNHADQLGLRCQK
ASSGRGQESNGNGDHDHNMIDLNSNPQRVHEPGSHNQEEGIDVNNANNHEHE
>AthBBX19:AT4G38960.1
MRILCDACENAAAIIFCAADEAALCRPCDEKVHMCNKLASRHVRVGLAEPSNAPCCDICE
NAPAFFYCEIDGSSLCLQCDMVVHVGGKRTHGRFLLLRQRIEFPGDKPKENNTRDNLQNQ
RVSTNGNGEANGKIDDEMIDLNANPQRVHEPSSNNNGIDVNNENNHEPAGLVPVGPFKRE
SEK
>AthBBX20:AT4G39070.1
MKIWCAVCDKEEASVFCCADEAALCNGCDRHVHFANKLAGKHLRFSLTSPTFKDAPLCDI
CGERRALLFCQEDRAILCRECDIPIHQANEHTKKHNRFLLTGVKISASPSAYPRASNSNS
AAAFGRAKTRPKSVSSEVPSSASNEVFTSSSSTTTSNCYYGIEENYHHVSDSGSGSGCTG
SISEYLMETLPGWRVEDLLEHPSCVSYEDNIITNNNNSESYRVYDGSSQFHHQGFWDHKP
FS
>AthBBX21:AT1G75540.1
MKIRCDVCDKEEASVFCTADEASLCGGCDHQVHHANKLASKHLRFSLLYPSSSNTSSPLC
DICQDKKALLFCQQDRAILCKDCDSSIHAANEHTKKHDRFLLTGVKLSATSSVYKPTSKS
SSSSSSNQDFSVPGSSISNPPPLKKPLSAPPQSNKIQPFSKINGGDASVNQWGSTSTISE
YLMDTLPGWHVEDFLDSSLPTYGFSKSGDDDGVLPYMEPEDDNNTKRNNNNNNNNNNNTV
SLPSKNLGIWVPQIPQTLPSSYPNQYFSQDNNIQFGMYNKETSPEVVSFAPIQNMKQQGQ
NNKRWYDDGGFTVPQITPPPLSSNKKFRSFW
>AthBBX22:AT1G78600.1
MKIQCNVCEAAEATVLCCADEAALCWACDEKIHAANKLAGKHQRVPLSASASSIPKCDIC
QEASGFFFCLQDRALLCRKCDVAIHTVNPHVSAHQRFLLTGIKVGLESIDTGPSTKSSPT
NDDKTMETKPFVQSIPEPQKMAFDHHHHQQQQEQQEGVIPGTKVNDQTSTKLPLVSSGST
TGSIPQWQIEEIFGLTDFDQSYEYMENNGSSKADTSRRGDSDSSSMMRSAEEDGEDNNNC
LGGETSWAVPQIQSPPTASGLNWPKHFHHHSVFVPDITSSTPYTGSSPNQRVGKRRRRF
>AthBBX23:AT4G10240.1
MKIQCEVCEKAEAEVLCCSDEAVLCKPCDIKVHEANKLFQRHHRVALQKDAASATTASGA
PLCDICQERKGYFFCLEDRAMLCNDCDEAIHTCNSHQRFLLSGVQVSDQSLTENSECSTS
FSSETYQIQSKVSLNSQYSSEETEAGNSGEIVHKNPSVILSP
>AthBBX24:AT1G06040.1
MKIQCDVCEKAPATVICCADEAALCPQCDIEIHAANKLASKHQRLHLNSLSTKFPRCDIC
QEKAAFIFCVEDRALLCRDCDESIHVANSRSANHQRFLATGIKVALTSTICSKEIEKNQP
EPSNNQQKANQIPAKSTSQQQQQPSSATPLPWAVDDFFHFSDIESTDKKGQLDLGAGELD
WFSDMGFFGDQINDKALPAAEVPELSVSHLGHVHSYKPMKSNVSHKKPRFETRYDDDDEE
HFIVPDLG
>AthBBX25:AT2G31380.1
MKIQCDVCEKAPATLICCADEAALCAKCDVEVHAANKLASKHQRLFLDSLSTKFPPCDIC
LEKAAFIFCVEDRALLCRDCDEATHAPNTRSANHQRFLATGIRVALSSTSCNQEVEKNHF
DPSNQQSLSKPPTQQPAAPSPLWATDEFFSYSDLDCSNKEKEQLDLGELDWLAEMGLFGD
QPDQEALPVAEVPELSFSHLAHAHSYNRPMKSNVPNKKQRLEYRYDDEEEHFLVPDLG
>AthBBX26:AT1G60250.1
MAQVCHTCRHVTAVIHCVTEALNFCLTCDNLRHHNNIHAEHVRYQLCDNCSMYPSILFCY
EDGMVLCQSCYSHHYNCATNGHQTQVVFANMNNQHHDHAHMPHVVHHNNNNNHQQQHVGG
HQRRAEMFERSCHGDNNCERWMFAMRCELCVASNSNAVVYCPTHNQILCDSCDRMIHSHE
DAVPPHSRCKLCVICKRPSRRFLIGGYQFNFPPVHPPAAEGIPVTPPTELPQQDINYDYL
DDVDDFSWFGR
>AthBBX27:AT1G68190.2
MKKLLKTDRRSFCHQSLIFLVLLSGGIFYMLCIIIIENMERVCEFCKAYRAVVYCIADTA
NLCLTCDAKVHSANSLSGRHLRTVLCDSCKNQPCVVRCFDHKMFLCHGCNDKFHGGGSSE
HRRRDLRCYTGCPPAKDFAVMWGFRVMDDDDDVSLEQSFRMVKPKVQREGGFILEQILEL
EKVQLREENGSSSLTERGDPSPLELPKKPEEQLIDLPQTGKELVVDFSHLSSSSTLGDSF
WECKSPYNKNNQLWHQNIQDIGVCEDTICSDDDFQIPDIDLTFRNFEEQFGADPEPIADS
NNVFFVSSLDKSHEMKTFSSSFNNPIFAPKPASSTISFSSSETDNPYSHSEEVISFCPSL
SNNTRQKVITRLKEKKRARVEEKKA
>AthBBX28:AT4G27310.1
MGKKCDLCNGVARMYCESDQASLCWDCDGKVHGANFLVAKHTRCLLCSACQSLTPWKATG
LRLGPTFSVCESCVALKNAGGGRGNRVLSENRGQEEVNSFESEEDRIREDHGDGDDAESY
DDDEEEDEDEEYSDDEDEDDDEDGDDEEAENQVVPWSAAAQVPPVMSSSSSDGGSGGSVT
KRTRARENSDLLCSDDEIGSSSAQGSNYSRPLKRSAFKSTVVV
>AthBBX29:AT5G54470.1
MGKKKCELCCGVARMYCESDQASLCWDCDGKVHGANFLVAKHMRCLLCSACQSHTPWKAS
GLNLGPTVSICESCLARKKNNNSSLAGRDQNLNQEEEIIGCNDGAESYDEESDEDEEEEE
VENQVVPAAVEQELPVVSSSSSVSSGEGDQVVKRTRLDLDLNLSDEENQSRPLKRLSRDE
GLSRSTVVMNSSIVKLHGGRRKAEGCDTSSSSSFY
>AthBBX30:AT4G15248.1
MCRGFEKEEERRSDNGGCQRLCTESHKAPVSCELCGENATVYCEADAAFLCRKCDRWVHS
>AthBBX31:AT3G21890.1
MCRGLNNEESRRSDGGGCRSLCTRPSVPVRCELCDGDASVFCEADSAFLCRKCDRWVHGA
NFLAWRHVRRVLCTSCQKLTRRCLVGDHDFHVVLPSVTTVGETTVENRSEQDNHEVPFVF
L
>AthBBX32: AT3G21150.1
MVSFCELCGAEADLHCAADSAFLCRSCDAKFHASNFLFARHFRRVICPNCKSLTQNFVSG
PLLPWPPRTTCCSESSSSSCCSSLDCVSSSELSSTTRDVNRARGRENRVNAKAVAVTVAD
GIFVNWCGKLGLNRDLTNAVVSYASLALAVETRPRATKRVFLAAAFWFGVKNTTTWQNLK
KVEDVTGVSAGMIRAVESKLARAMTQQLRRWRVDSEEGWAENDNV
>CmeBBX1:MELO3C001916.2
MPFSSLTIFGNFPASMKSYTQPRAIMPPNGICSPCNANLNLTPKFRLLSLSAIPNMLHFP
NQPNLYFGSSSNYSGFSRLFGPLRRRDFQTRSRLTFVNCGAGATRAAATDHYSTLNVSRN
ATLQDIKNSYKKLARKYHPDVNKEPGSEDRFKEISAAYEVLSDDEKRYLYDQLSEAGVQG
DYGVMSRDSQGVDPFEIFDAFFGGSDGLFRERDGIGGINLNQRSEKIQSLDIHYALHLSF
EESVFGGEQAIQFSFFETCGKCDGTGAKSNSCIKLCANCHGRGGVVKTQKTPFGMMSQVS
ICSECGGDGKKITELCRSCGGSGQLQSIKKMNLVIPPGVSDGATMKIQREGSYDKKRGMT
GDLYIMLHIGEKHGIWRDGIHLYSNISIDYTEAILGTVVKVETVEGLKDLQIPAGVQPGD
RVRLPFMGIPDINKPSVRGDHLFIVNVQIPKRISDSERTKIKELALLKASTKNDEVYTHG
LPLGIFDKYADKNQGNLVSSQEIKRHTSLWSSINKRQPREGFASIGIEISKPSCCRPLKL
HSSYTDSLIMVVLVTSLFLMGKNYFWTLFRRKYH
>CmeBBX2:MELO3C002548.2
MPSSQESESNPRDLELKIMKNIKCELCDCRANAYCESDEASLCWSCDSNVHSANFIVEKH
SRILLCQICQSPTPWTATGPKLGPTLSLCQFCVVPQNVASLQFHHQDHLHSGSSTTRDFD
HRHHHSGDDEENQVVPLSPPPPVSS
>CmeBBX3:MELO3C004050.2
MHSFAAAWSGVPAATKPLCYSCKSATAVLFCRHDTAFLCLRCDAQIHTLSGTRHPRVWLC
EVCEQAPATITCNADAAALCTSCDADIHSVNPLARRHDRSAIQPFYDSPPSSSVASVFKF
LIPTQHQHDAVQPDLKSEDIFFSDMDSLIDFDYPTAGDGVVPEQSNPGTESTTPPTDYST
RNLSGFQLCSTRSKPDAMSYPSQNLSHSVSSSSLDVGVVPDRNTASDASFPMGQLAEKAV
QLRGMDREARVLRYREKKKNRKFEKTIRYASRKAYAEIRPRVKGRFVKRSETNCEIERFY
GSAGVGFMVGDGQYGVVPSLRV
>CmeBBX4:MELO3C007337.2
MKKLCELCGCVATVMCEADAAMLCWGCDSKVHGANFLVGKHLRVLLCHDCQAPTPWNGSG
PNLVATVAFCHNCVHKKRLNNGRRCEKACGSSNGGTAPIGCDDDDDDDDDDDEIENQVVP
WLSLSPS
>CmeBBX5:MELO3C007886.2
MRILCDSCESAAATLFCAADEAALCAVCDTKVHMCNKLASRHVRVGLANPSEVPRCDICE
NAPAFFYCEIDGSSLCLQCDVIVHVGGKRMHKRYLRLRQRVEFPGDKRNDGKDQNVKPME
QVEKVKGQNEERGEIEKHEELRVSGVEKDYSNGDGHSKRPNKVIDLNM
>CmeBBX6:MELO3C010985.2
MKIQCDVCEKGDAAVFCTADEAALCDLCDHRVHHANKLASKHRRFSLLRPDAGEAPVCDV
CKERRGFLFCQQDRAILCRECDDPIHSANELTKKHDRFLLTGIKLSASAALYAPPPSGEK
QIESGGRVVSASKSKGSVKKVAAVSKVPTICTPNVCVNAPTNITPAAVVNKGGGGQIATG
GGGSASSISEYLMETLPGWHFEDFLDSSVSPPFVEVGLSLLLLLFVCEVDNHKV
>CmeBBX7:MELO3C011317.2
MASKLCDSCKSATATLFCRADSAFLCLGCDSKVHAANKLASRHARVWVCEVCEQAPAHVT
CKADAAALCLTCDHDIHSANPLARRHERVPVTPFYDTSNSDNSLAVKPGAAINFLDDRYF
SDVDADAADVSREEAEAASWLLPNPNPKAIESSDLNSSKFEFPEMDPYLDLDYGHVDPKL
EAQEQNSSGADGVVPVQSKGVHLSSANDRCLGIDFTGTKSFPYGHNPQSISHSVSSSSIE
VGVVPDGNAMTDVSNPYTKPSTESSVQPLQISPADREARVLRYREKRKNRKFEKTIRYAS
RKAYAETRPRIKGRFAKRTDIELDVDRVSGYGVVPSF
>CmeBBX8:MELO3C011576.2
ELTAVSDYIVATSPSPLSLRFSYSKIHKSAQETRLNEMMSRKNIANAVGGKTARACDSCV
RRRARWYCAADDAFLCQSCDTTVHSANPLARRHQRLRLNSSNSPTLNSPSWVSGFTRKPR
TPRPRPKSNDLIHVSVVPETDDATSHEDEHLEDQLLYRVPTLDVNVSDFGGDVEKNLERE
WFDIEEELGFVKVEESCWRIGEGFDSDQVDFLMDFEEIKIPPLVVGVKNERHEDNEDDES
GITNKNKRRVLSLRLDCEAVIAAWGNLQSPWTNGQRPDFDPDQPWPNSMEVCEVRYGQRC
GEHGLRTAAMGDGGREARVSRYREKRRTRLFSKKIRYEVRKLNAEKRPRMKGRFVKRTPF
PPQPTLPFITIN
>CmeBBX9:MELO3C012248.2
MTTRKSVEKTAEGGKTARACDSCISKRARWYCAADDAFLCQACDASVHSANSLARRHERV
RLQTASFRPSSDNSSAASWHQGFTKKPRSPRIGKTAPARKPFPQVPEVSAKEESEEQEQL
LLHRVPVLGADSKDGNLASFVGEKESSNGYLSYDMDPAEFAADVESLLGNSLDNECFDME
ELGLAASKDHSLTNDDYSLNSHEIIKIEPDEIEELTPMLGSEADTMREPFELNFMDFGSN
PTTCGEDEDKVMMEVMAVVKNGELEMEETKIVKNKKKISLSLDSEAVIIAWGSRGTPWTS
GDRPNLDLDYYWPDYMGTYESDCYYQPYGEFGSGIGRHAVTGVEGEREARVSRYREKRRT
RLFAKKIRYEVRKLNAEKRPRMKGRMKAQPTSLFNNVGGQIGLIPHTYTLNVS
>CmeBBX10:MELO3C013430.2
MKIRCDVCDQTEASVFCYADEAALCHACDLHVHRANKLAGKHSRFSLLQPIKKDSPPCDI
CQERRALVFCQQDRAILCRECDISIHETNEHTQKHNRFLLTGVKLSSTCFSYQTSSSSNG
CDIDAPMDVKTGSSNASCSKRPKMAAKDQQISTSHSAEKATPPSTSNHLVDQDGQALSDG
GSFSTSSISEYLETLPGWCVEEFLDPSAAAAAAAAANRFCKLCSTLPQY
>CmeBBX11:MELO3C016115.2
MKIQCNVCEMAEATVLCCADEAALCWACDEKIHAANKLASKHQRVPLSGSSSQMPKCDIC
QEASGYIFCLEDRALLCRKCDVAIHTANTYVTGHQRFLLTGVKVALEPTDPVACSSMAKS
HSREKSTETKVRPPSEREFSMPSPTELSRSLSVLGGSEDFMENRTLLTGSGDSGSGGFSQ
WQMDELISLTGFNQNYGYMDNGSSKADSGKLGDSDSSPVLRAADIELDDDDECSGQVPEA
SWTVPQIPSPPTASGLYWPRSYHNSMDGAVFVPDICSSEKVQHCSRNGTFSKRRRQF
>CmeBBX12:MELO3C017304.2
IIKFIASLLAISVFLPTKWISLSLKRPYSSNNCQTPLGLFQFLSSIFWPHPFKNNSFPPS
SFPFSSPKPLSLPFSNFHMLNNSTETTTTTTAMTGGRTARVCDSCLCKRARWFCAADDAF
LCQSCDVSVHSANQLARRHDRIRLETSSFNSTTDHLPPTPWLKGFTRKARTPRSNNNKIS
SSKASVFSIVPEIGNDNELGFSIDENDDEHHQFLGHQQEVPVFDPLFDDQKLLLTHELED
FGDGFLPSEVDLAEFVADVENLLGKEEEEEQQQQHDGNTIIVKVKDEELVQDCINKNNNH
NGFWMDWDFKEEIEEEEEDEEELKIKNKKNIISLRLNYDAVITAWDAQSSPYTTGNRPQF
DLDDCLEEWSGICSKGGRNVAVDDQEWRRNYNGIISNGEREARVSRYREKRRTRLFSKKI
RYQVRKLNAEKRPRMKGRFVKRTTTT
>CmeBBX13:MELO3C017500.2
MGIDGDSVVKGFGGGWGVVAKPCDSCKTGPAAVYCRPDSAFLCLPCDAKIHCANKLASRH
ERVWMCEVCEQAPAVVMCKADAAALCVTCDADIHSANPLARRHERVPVEPFFDSTESVVK
SSSVFNFLVPNETNAPVCDGAHHHEEVEVSSWLLSNSFFNSKLVDGPEIKPPSGDHLFFN
EMDSFIDFEYPNPVNNHSAINDSVVPVQTKPLPTPVTNHTHSPENCYDIDFCRSKLNSFG
YQPQSLSHSVSSSSLEVGVVPEGNSMSEISYPMGQNVSTGADSGLRLSGPGNQATQLCGM
DREARVLRYREKRKNRKFEKTIRYASRKAYAETRPRIKGRFAKRTDMLSEVDEIYGSAAS
SVFLTDAQYGVVPTF
>CmeBBX14:MELO3C017501.2
MGLDGATVLNGFPGRPCHFCKTHPAAVYCRPDSAFLCVSCDAKIHCANKLASRHERVWMC
EVCEQAPAVVMCKADAAALCVTCDAEIHSANPLASRHERVPVEPFFDTAESVVKSSSVLN
FLVPNETNVCLGAHYHEEVEVASWLLSNSSFNSKLVHGPEIKPLGGDHLFFTEMDSFIDF
EYPNSVSDDHNDINDSVVPVQTKPHPTPVINHSHSPENCYDIDFCRSKLNSFGYQPQSLS
HSVSSSSLDVGVVPQANSMSEISYPMGQTVDSGLPLSGSGNQATQLCGIDREARVLRYRE
KRKNRKFEKTVRYASRKAYAETRPRIKGRFAKRTDMVSEVDEIYGSAASPVFLTDAQYGI
VPTF
>CmeBBX15:MELO3C017755.2
MVCSKSTTGETVPCDFCNDQVAILYCRADSAKLCLFCDKHVHSANLLSRKHVRSQICDNC
RSEPVSIRCSTDNLVLCQECDWDAHGSCSVSAAHDRTPIEGFTGCPSALELVSLWGFDLG
DKKLEESEMLVQNWVCSQDLVMPIDSWASRASATAFNDLIVPNDNPFLFANLNCTDAASM
FKKQSPSCGKHKQVIYKQLVELLKRDFEGGDDDDGDDTRDGDAGGEDVGLQSMVPETTNG
DCYWPGDLEGRQIPKEDDGVFVGAAPPPLLQQQTSFTSLLTMPSHVGLKDSERSVDETGV
WDSNPNRQSTQIWDFHLGRLRGHKDANTFDDAYGTGNMGFTIKNFGEYLKETSPTSAKLL
GETYPINCSSVHDDIPSFNNNVNNTTLSQGAATCESMNMPNNKLKCGSKSLQAIKQPIII
KGDSILSTSTTKADLELLAQNRGNAMQRYKEKRKTRRYDKYIRYESRKARADTRKRVKGR
FVKASEAPVFG
>CmeBBX16:MELO3C018174.2
MKKCELCGHQARMFCESDQANLCWDCDEKVHCANFLVAKHSRSLLCHVCQSPTPWAASGR
KLTPTVSVCEGCVEVHDGKCEQDRRRDNEVEVDDGDDFVDGEGFDSYEGGDSQEDDDGED
DDDEEEDDEDGENQVVPWSYASSSSPPPPPTVTSSSEGEISAGAGVASKRMREYGVDLDS
DDEIESCSAPQSTRPFFNDEATSSSSLRPLKQARVAGPIQSTTSTPDDEACKAELKSTAV
VRSIQRLQNRLPTDINDASKMIFGICKMSRDQNR
>CmeBBX17:MELO3C018684.2
MKIQCDVCSKDEAMLFCTADDAALCSSCDHRLHHHQQPDLLSSNHHRFPLLYPNNNNNNN
SHFPLCDICQERRAFLFCQEDRAILCKDCDVAIHWANQVTRNHQRFLLTGVKLSSAAFSL
SSLPNSNSHHVGANVSSTPVSDSPSVAESSTATASAAHGYGSMNGMAEYLIEPLPEWHFE
EFIDSSSTPTTAPHHHHLAFSKWN
>CmeBBX18:MELO3C018801.2
MCKGVEQEETKAPVRQRLTTDDRAARGGDPVRCELCGSRASLYCEADEAYLCGKCDKSVH
NANFLALRHVRCLLCNTCQSHTQRYLLGASMEVVVPSIVSRERNFLNYHCDSDGFVQNCS
QVLKTPCLFL
>CmeBBX19:MELO3C018930.2
MLKTEDEYREGGGNGWAAGICEACERCPAEFICKADAASLCAACDAEIHSANPLARRHQR
VPISSGGAMFRSVEEEDEEEAASWLLMNPGKNNNDNKNNNSNNNGMFLLGGEDEDEEEDD
DYLKFVEFNGNNEEDDEFERLKNNNYGGGGDSVVPIDQFEGNKDHHHHLHHHLHHHHEQQ
QQNHEILLEQSYGGLVDASEFFHTSSKPSYSYNGFLTHAISVSSMEVGVVPESTTTTMSD
ISISNVRPPKGTIDLFSGTTAAEVAVGIQMPAAQLSPMDREARVLRYREKKKTRKFEKTI
RYASRKAYAETRPRIKGRFAKRTDVEVQLDRKYSNPLLPDAGYGIVPSF
>CmeBBX20:MELO3C019231.2
MCRGVEEGNHGHGHGHSHGHGRGGCRQSPVIQKGDVSAAGVLMCELCNSKASLYCQADDA
YLCRKCDKWVHGANFLALRHIRCILCDVCQNLTQKYLMGTSTEVLLPTIIACTKANDCNN
NGNLNTCCSVMLKRPFLFL
>CmeBBX21:MELO3C022445.2
MKIQCDVCEKAPATVICCADEAALCAKCDVEVHAANKLASKHQRLLLQCLSTKLPKCDIC
QDKAAFIFCVEDRALFCQDCDEPIHSSGSLSANHQRFLATGIRVAMSSSCTKDVDKVKME
PPNPKNPQVPAKVPSQQVPNFTSSWAVDDFLHFSDLESSDKQKEQLEFGELEWLAEMGLF
GEQVPQEALAAAEVPELPTSHSGNAIACRPTKSSTSYKKPRIEMVDDEEFFTVPDLG
>CmeBBX22:MELO3C023341.2
MKIRCDVCDKEEASVFCPSDEAALCPACDRQVHRANKLASKHSRFSLLHSAASAAATSQP
LCDVCQIQRAFLFCREDRAILCRECDIPIHDTSEHTQKHSRFLLTGVKVSPSTATSSSCS
SSVGSGGEENEGLLKKCSRKRSKMGFSKGLVISEYLESLPGWCVEDFLDSSSSPHILL
>CmeBBX23:MELO3C024179.2
MGYICDFCAQQRSIVYCRSDAAALCLSCDRNVHSANALSRRHSRTLLCDRCHSQAAFVRC
PEENISLCQNCDYMGHSSSASISSRKRQPINCYSGCPTAAELSSIWSFVLDLPSGSDACE
QELGLMSIAENSAVNAWGPNDKAGQNVSGVDETNEFSSVDKSIWYGSSSMPHIMDQPITM
DATSPKLHYPGTKGPELDIEDDLYESLNMDEDSLNIENYEELFGVSLSYSEELLENGGID
SLFRMKNLSAAKSGCPGGAAAEGASVSFVNNVMQPASSNAASADSVMSAKTEPVLCYNNK
QEHSGLSFSGMTGESSAGEHQDCGASSMLLMGEPPWCSMATETSFQSSNRSDAVMRYKEK
KKARKFEKKVRYASRKVRADTRRRVKGRFVKAGEAYDYDPLSQTRSY
>CmeBBX24:MELO3C025940.2
MGFMCDFCGDQRSMVYCRSDAACLCLSCDRNVHSANALSRRHTRTLLCERCHLQPSTVRC
IEERVSLCQNCDWTGHGTSTLASSSHKRQTINCYSGCPSAAELSCIWSFVLDVPSVNDAC
EKELGLMSIAETDLTGAWSLSENNAGQRMPRSTEASDVCSREKSNVLVGSSSLFGSRPHT
SDQSVELDNVALPKDLLRHHIFGMQFCCPGTKVAEFCGEDADLYKEFDMDEMDLNLENYE
DLFSMSLNHSEEFFENGGIDRFFEAKGLSFEDSVSHSAVAAEGSSVGVVQQMQPAYSNGA
SADSVMSTKTEPILCFNSRQAQSGMSFSGLTGESSAGDHQDCGASSMFLMGEPPWCAPST
ESSFPSTDRNSAVQRYKEKKKTRKFEKTVRYATRKARADVRRRVKGRFVKAGEAYDYDPL
NQARSC
>CmeBBX25:MELO3C030950.2
MMMKMWMYHYQIRLQKTKDASYTSLSKRNGMENVEAHPENYCHNDKYPFCSTCSNKAYEE
NVIFESEDEDEEEEEDVGENSKSFDSSVS
>CsaBBX1:KGN63817
MGIDGATVVNGFRGRPCGFCKADPAAVYCRPDSAFLCLSCDAKIHCANKLASRHDRVWMC
EVCEQAPAVVTCKADAAALCVTCDADIHSANPLASRHERVPVEPFFDTAESVVKSSSVLN
FLVPDETNVCDGVHHHEEVEVASWLLSNPSFNSKLVHGPEIKTQLGGDHLFFTEMDSFID
FEYPNSVNDDHNDIKDSIVPVQTKPDPTPVINHTHSPENCYDIEFCRSKLNSFGYQPQSL
SHSVSSSSLDVGVVPQAISMSETSYPMGGQTGDSGLPLSGSGNQATQLCGMDREARVLRY
REKRKNRKFEKTVRYASRKAYAETRPRIKGRFAKRTDMLSEVDEMYGSAASHVLLTDAQY
GLVPTFCP
>CsaBBX2:KGN64618
MGIDGDSVVKGFGGGWGVVAKPCDSCKTGPAAVYCRPDSAFLCLPCDAKIHCANKLASRH
ERVWMCEVCEQAPAVVMCKADAAALCVTCDADIHSANPLARRHERVPVEPFFDSTESVVK
SSSVFNFLVPNETTAPVCDGAHHHEEVEVSSWLLSNSFFNSKLVDGPEIKPPSGDHLFFN
EMDSFIDFEYPNPVNNHSAINDSVVPVQTKPLLTPVINQTHSPENCYDIDFCRSKLNSFG
YQPQSLSHSVSSSSLEVGVVPEGNSVSDISYPMGQNVSTGADSGLPLSGSGNQATQLCGM
DREARVLRYREKRKNRKFEKTIRYASRKAYAETRPRIKGRFAKRTDMLSEVDEIYGSAAS
SVFLTDAQYGVVPTF
>CsaBBX3:KGN65417
MTTSTAMTGGRTARVCDSCLCKRARWFCAADDAFLCQSCDVSVHSANQLARRHDRIRLET
SSFNSTDHLPPTPWLKGFTRKARTPRSNNNNNKISSSKASVFSIVPEIGNDNELGFSIDE
NDDEHHQFLGHQQEVPVFDPLFDDQKLLLTDELEDFGDGFLPSEVDLAEFVADVENLLGR
QDDEEQQQQDHDGNTNIIVKVKDEDLVQDCINKNNNHNGYLMDWDFKEEIEEEEEEELKI
KNKKNIISLRLNYDAVITAWDAQSSPYTTGNRPQFDLDDCWEEWSGVCSKGGRNVVVDDQ
EWRGRNNNGISNEEREARVSRYREKRRTRLFSKKIRYQVRKLNAEKRPRMKGRFVKRTTT
>CsaBBX4:KGN65418
MKNIKCELCDCRANAYCESDESSLCWSCDANVHSANFIVEKHSRILLCQICQSPTPWTAT
GPKLGPTLSLCQLCVLPQNVASLRFRHQDPLHSGSSTTRDFDHHPNEDDEENQVVPLSPP
PVSS
>CsaBBX5:KGN61122
MKIRCDVCDKEEASVFCPSDEAALCAPCDRQIHRANKLASQHNRFSLLHSSASASAAATS
EPLCDICQIRRAFLFCREDRAILCRECDIPIHDTSEHTQKHSRFLLTGVKVSPSPATSSS
CSSSVASSGEENEGSLKKCSRKRSKMGFSKGLVISEYLESLPGWCVEEFLDSSSSPHLFL
>CsaBBX6:KGN61840
MKIQCDVCEKGDAVVFCTADEAALCNLCDHRVHHANKLASKHRRFSLLRPDAGEAPVCDV
CKERRGFLFCQQDRAILCRECDDPIHSANELTKKHDRFLLTGIKLSASAALYAPSPSGEK
PIGSGGCVVSASKSKGSVKKVAAVSKAPTICTPNVCVNAPTNITPAAVVNKGGGGQIATG
GGGSASSISEYLMETLPGWHFEDFLDSSVSPPFVEFDDGIGFPFVEGDLNGCFSSSERIE
LWVPQGPPPAPYNSGLMMNNGLKDTKDLGVNSSKVNRSVWTDDGFTVPQITSTVPSPGFK
RSRPFW
>CsaBBX7:KGN62650
MASKLCDSCKSATATLFCRADSAFLCLGCDSKVHAANKLASRHARVWVCEVCEQAPAHVT
CKADAAALCLTCDHDIHSANPLARRHERVPVTPFYDTSNSDNSLPVKPSAAINFLDDRYF
SDVDADAADVSREEAEAASWLLPNPNPKAIESSDLNSGKFEFPEMDPYLDLDYSHVDPKL
EAQEQNSSGADGVVPVQSKGVHLSSANDRCLGIDFTGTKSFPYGHNPQSISHSVSSSSIE
VGVVPDGNAMTDVSNPYTKPSTESSVQPLQISPADREARVLRYREKRKNRKFEKTIRYAS
RKAYAETRPRIKGRFAKRTDIELDVDRVSGYGVVPSF
>CsaBBX8:KGN63011
MEPLCEFCGVVRAVVYCKSDSARLCLQCDGRVHSANSLSRRHLRSLLCDNCNAQPAIVRC
MDDKLSLCQSCDWNNNPNSHPNPSPNAPPPSHILHSYSGCPSMPDFFRFWSSDPSSLPPP
HSWFPPPPPPHFPFSTTPFHLSDPHSKGCSDFKDVTTTTTAADATHDHDDLCEALNLDDV
SLHLDNNEDELFGCPQGTTIKCQFEDGELDSLLMEKNFFEVTDSNAPPPPPLDNTIEDIS
SVQQDFIGFQSSQEGVSINMIQNGNSNCMLMNPSCNGNINIGFPPTAQVHSSISLSLSNM
TGESSVADYQDCGLSPAFLTEASWDPSMEGIGPQAKDRNRDKAKMRYNEKKKTRTFGKQI
RYASRKARADTRKRVKGRFVKAGEAYDYDPLVTRNF
>CsaBBX9:KGN63275
MCRGVEEGNHGHAHGRDGCRQSPVIQKGVVSAAGVVMCELCNSKASLYCQADDAYLCRKC
DKWVHGANFLALRHIRCILCNVCQNLTQKYLMGTSTEVLLPTIIACAEANDCNNNGNRNP
CCSVMFKRPFLFL
>CsaBBX10:KGN46619
MHSFAAPWSGVPASTKPLCCSCKSATAALFCRHDTAFLCLRCDAQIHTLSGTRHPRVWLC
EVCEQAPATITCNADAAALCPSCDADIHSVNPLARRHDRSAIQPFYDSPPSSSVASVFKF
LIPTQHQHDAVQPDLKSEDIFFSDMDSLIDFDYPTAGDGVVPEQSNPGTESTTQLTDSST
RNFSGFQLCSTRSKLDAISYPSQNLSHSVSSSSLDVGVVPDRNTASDASFPTVEKAVQLR
GMEREARVLRYREKKKNRKFEKTIRYASRKAYAEIRPRVKGRFVKRNETNCEMERIYGSA
GVGFMVGEGQYGVVPSLRV
>CsaBBX11:KGN59860
MIKCELCGHQARMFCESDQANLCWDCDEKVHCANFLVAKHSRTLLCHVCQSPTPWAASGR
KLTPTVSVCEGCVQVHDGKCDQERRRENEVEVDDGDDFVDDEGFDSYEGGDSEEDDDGEE
DDDEEEDDEDGENQVVPWSYASSSSPPPPPTVTSSSEGEISAGAGVASKRMREYGVDLDS
DDEIESCSAPQSTRPFFNDEATSSSSLRPLKQARVTGPTQSITSTPDDEACKAELKSTAV
VRSIQRLQNRLPTDINDASKMIFGICKMSRDQNR
>CsaBBX12:KGN53028
MVCSKSTTGETVPCDFCNDQVAILYCRADSAKLCLFCDKHVHSANLLSRKHVRSQICDNC
RSEPVSIRCSTDNLVLCQECDWDAHGSCSVSAAHDRTPIEGFTGCPSALELVSLWGFDLG
DKKLEESEMLVQNWVCSQDLVMPIDSWASRASATAFNDLIVPNDNPFLFANLNCTDAASM
FKKQSPSCGKHKQVIYKQLVELLKRDFEGGDDVEGDDTRDGDAGGEDVGLQSMVPETTNG
DCYWQGDLEGRQISKEDDGVFVGAAPPPLLQQQASFTSLLTMPSHVGLKDNERSVDETGV
WDSSPNRQSTQIWDFHLGRLRGHKDSNTFDDAYGTGDMGFTIKNFGEFLKETSPTSAKLL
GETYQINCSSVHDDIPSFNNNVNNTTLSQGAVTCESINMPNDKLKGGSKSFQAIKQPIII
KGDSILSTSTTKADLELLAQNRGNAMQRYKEKRKTRRYDKYIRYESRKARADTRKRVKGR
FVKANEAPVFG
>CsaBBX13:KGN53325
MRTLCDACEKAAAIVFCAADEAALCRSCDEKVHMCNKLASRHVRVGLANPSDVPRCDICE
NAPAFFYCEIDGSSLCLQCDMIVHVGGKRTHKRYLLLRQRVEFPGDKPINLDDPSPHSKV
PNEIGKVHNQPPPHKVTVEDNQQNHHRLSPVREANDDGHAETDTKMIDLNMKPHRVHGQA
ANNQDL
>CsaBBX14:KGN53580
MKIQCNVCEMAEATVLCCADEAALCWACDEKIHAANKLASKHQRVPLSGSSSQMPKCDIC
QEASGYIFCLEDRALLCRKCDVAIHTANTYVTGHQRFLLTGVKVALEPTDPVACSSMAKS
HSREKSTEIKIRPPSEREFAMPSPSELSRSLSVLGGSEDFMANRTLLTGSGDSGSGGFSQ
WQMDELISLTGFNQNYGYMDNGSSKADSGKLGDSDSSPVLRAADIELDDDDECLGQVPEA
SWAVPQIPSPPTASGLYWPRSYHNSMDGAVFVPDICSSEKVQHCSRNGTFSKRRRQF
>CsaBBX15:KGN53769
MLKTEDEYRGSGGNGWGAVICEACERCPAEFICKADAASLCAACDAEIHSANPLARRHQR
VPISRGGAMFRSVEEEDEEEAASWLLMNPGKNNDNKNNNNNNNNGMFLLSGEDEEDDEYL
KFVEFNGNNEEDDDEFETLKNNNYGGGGDSVVPIDQFEGNKNHDHHLHHHHHEQQQQNHE
ILLEQSYGGLVDASEFFHTSSKPSFSYNGFLTHAISVSSMEVGVVPESTATIMSDISISN
MRPPKGTIDLFSGMIAAEPAAASQMPAAQLSPMDREARVLRYREKKKTRKFEKTIRYASR
KAYAETRPRIKGRFAKRTDVEVQLDRKYSNPLMPDAGYGIVPSF
>CsaBBX16:KGN52081
MTTRKSVERTAEGGKTARACDSCISKRARWYCAADDAFLCQACDASVHSANSLARRHERV
RLQTASFRPSSDNSSAASWHQGFTKKPRSPRMGKTAPTRKPFPQVPEVSAKEESEEQEQL
LLHRVPVLGADSKDGNLASFVGEKESSNGYLSYDMDPAEFAADVESLLGNSLDNECFDME
ELGLVASKDHSLTNDDYSLNSHEIIKIEPDEIEVLTPMLGIEADTMREPFELNFMDFGSN
PTTCSEEDDKMMMEVMAVVKNGELEMEETKIVKNKKKVSLSLDSEAVIIAWGSRGTPWTS
GDRPNLDLDYYWPDYMGTYESDCYYQPYGEFGSGIGRQAVTGVEGEREARVSRYREKRRT
RLFAKKIRYEVRKLNAEKRPRMKGRFVKRSSCFAPPPLPLFNQ
>CsaBBX17:KGN52118
MERTCEFCAALRPIIYCTPDAAHLCLPCDAKVHSANALSSRHLRTLLCEFCRSFPTYLQC
LDHQMFLCRGCDRTLHVSSSQHQKRIIRGYMGCPSAKDFAALWGFHVHEVDKAKFVSTSG
SESSSVVKTFDAPGRSRSHIAAAENKVRYKGQEKGTSFILQQILELSRLQLVKKNIHSPL
ILGEGKDGATSLKTCASEKFEQSLNEHVHHSEDRSTGIQQRDNLLQELKMTSFTQLESFP
MSSPILLPFHGESLWHCKSPAESSQLWSQNMQDLGVCDELVCRDDFNMPEVDLTFQNFDE
IFNSDQDPTGGLFDNKDESYSYSSMDKDMSLSKSDNRDGKGVEASSATSSSCIFSYALMD
KDSEPSDEVCNHPMSTKIESARPIQPSLSTLSFADSRMSLDSAATDFPDRARGEPSCSSP
YHRDRKHSVSLNNVDAATKIYKEKQQFQLQEKQIRRKARSLVKKRVKGRYEKGERYDSST
VAFSRSY
>CsaBBX18:KGN45963
MRILCDSCESAPATLFCAADEAALCAICDTKVHMCNKLASRHVRVGLANPSEVPRCDICE
NAPAFFYCEIDGSSLCLQCDVIVHVGGKRMHKRYLRLRQRVEFPGDKQNDVKDLNVKPTE
QVEKVKSQNEERGENEKHEELRVSGVTKDYSNGDGHSKRPNKVIDLNM
>CsaBBX19:KGN46304
MKKLCELCGCVATVMCESDAAMLCWGCDSKVHGANFIVGKHLRVLLCHDCQAPTPWNGSG
PNLVATVAFCHNCVHKNRRNNGRRCEKACGSSDGGGTTAPSGCDDDDDEIENQVVPWLSL
SPS
>CsaBBX20:KGN46619
MMSRKNIANAVGGKTARACDSCVRKRARWYCAADDAFLCQSCDTTVHSANPLARRHQRLR
LNASNSSPLNSPSWVSGFTRKPRTPRPRPKSNDLIHVSVVPETDDATSHENEHLEDQLLY
RVPNLDVNVSDFGGDVERNLEREWFDIEEELGLVKVEEDCWRIGEGFDSDQVDFFMDFEE
IKMPPLVVGVKNERHEDEGDESGITDKNKRRVLSLRLDCEAVIAAWGNLQSPWTNGQRPD
FDPDQPWPNSMDLCEVRYGQRCGEYGFRTAAIGDGGREARVSRYREKRRTRLFSKKIRYE
VRKLNAEKRPRMKGRFVKRTPFAPQPTLPIITIN
>CsaBBX21:KGN48894
MKIQCDVCEKAPATVICCADEAALCAKCDVEVHAANKLASKHQRLLLQCLSTKLPKCDIC
QDKAAFIFCVEDRALFCQDCDEPIHSSGSLSANHQRFLATGIRVAMSSSCTKEVDKVKME
PPNPKNPQVPAKVPSQQVPNFTSSWAVDDFLHFSDLESSDKQKEQLEFGELEWLAEMGLF
GEQVPQEALAAAEVPELPTSYSGNAIACRPTKSSTSYKKPRLEMVDDEEFFTVPDLG
>CsaBBX22:KGN49170
MKEAFLSHFSVHSSYAHIHISSSLSVTLNSIHLNTKQNSTNLHLLGFLSFFLSFFLSFLN
YYPKPLLQNSPLFSSVLERNSPYLAVPEEATLWSENLNSERSEKSIAKMGFMCDFCGDQR
SMVYCRSDAACLCLSCDRNVHSANALSRRHTRTLLCERCHLQPSTVRCIEERVSLCQNCD
WTGHGSSTLASSSHKRQTINCYSGCPSAAELSCIWSFVLDVPSVNDACEKELGLMSIAET
DLTGAWSPSENNAGQRMPGSTEASDVCSREKSNVLVGSSSLIGSRPHTSDQPVELDNVAL
PKFCCPGTKVAEFCGEDDDLYKEFDMDEMDLNLENYEDLFSMSLNHSEEFFENGGIDSFF
EAKGLSFEDSVSHSAVVAEGSSMGVVQQMQPAYSNGASADSVMSTKTEPILCFNSRQAQS
GMSFSGLTGESSAGDHQDCGASSMLLMGEPPWCAPGTESSFPSTDRNSAVQRYKEKKKTR
KFEKTVRYATRKARADVRRRVKGRFVKAGEAYDYDPLNQEGSISPEDERWIRKGGVHRRF
ND
>CsaBBX23:KGN43167
MGYICDFCAQQRSIVYCRSDAAALCLSCDRNVHSANALSRRHSRTLLCDRCHSQAAFVRC
PEENISLCQNCDYMGHSSSASISSRKRQPINCYSGCPTAAELSSIWSFVLDLPSGSDACE
QELGLMSIAENSAVNAWGPNDKAGQNVSGVDETNEFSSVDKSIWYGSSSMPHIMDQPITM
DATSPKLHYPGRKGPEIDIEDDLYESLNMDEDSLNIENYEELFGVSLSYSEELLENGGID
SLFRMKNLSAAKSGCPGGAAAEGASVSFVNNVMQPANSNAASADSVMSAKTEPVLCYNNK
QEHSGLSFSGMTGESSAGEHQDCGASSMLLMGEPPWCSMATETSFQSSNRSDAVMRYKEK
KKARKFEKKVRYASRKVRADTRRRVKGRFVKAGEAYDYDPLSQTRSY
>CsaBBX24:KGN43392
MKIRCDVCDQTEASVFCYADEAALCHACDLHVHRANKLAGKHSRFSLLQPIKKDSPPCDI
CQERRALVFCQQDRAILCRECDISIHETNEHTQKHNRFLLTGVKLSSTCFSYQTSSSSNA
CDIDAAMDVKTGSSNACSKRPKMAPKDQQISSTSHSAEKATPPSTSNNYLVDQDGQALSD
GGSFSTSSISEYLETLPGWCVEEFLDPSAAAAAAAAAANRFY
>CsaBBX25:KGN43541
MCKGVEQEETTQVAVRQRRTTDDGAAGGGDPVRCELCGSRASLYCEADEAYLCGKCDKSV
HSANFLALRHVRCLLCNTCQSHTQRYLLGASMEVVLPPSLVSRERNFLNYHCDSDSFVQN
CSQVLKTPCLFL
>CsaBBX26:KGN43667
MKIQCDVCSKDEAMLFCTADDAALCSSCDHRLHHQQQPDLLSSNHHRFPLLYPNNNNNNH
FPLCDICQERRAFLFCQEDRAILCKDCDVAIHWANQVTRNHQRFLLTGVKLSSAAAFSLS
SLPNSNSHLVGANNVSSTPVSHSPSVAESSTATASAAHGCGSMNGVAEYLIEPLPEWHFE
EFLDSSSTTTTNAPPPHPLAFSKSDDGDCIFPFVDAVVELEITTDSLSLEHWRISTSVDV
LPLCSLLIRYEVEMEKRNECSSDSDSGGDSTLVDTIKMFLKSPAFHCNGRPFALGILFVC
LLTILNKKEVCSSISFLSFIPYYILLNIVCVD
>SlyBBX1:Solyc02g089520.2.1 
MLKKENSGGLDGSSNYWARVCDSCRSVTCTIYCQADSAYLCADCDARIHAASLVTSRHKR
VWVCEACERAPAAFLCKADAASLCASCDADIHSANPLAHRHHRIPIITIPGTLYGPPAVE
TVGGDSMMISGSTGEGTEDDGFLSLTQDADDTIIDEEDEDEDEAASWLLLNHPVKNNNKN
NVNNNNNQTNNYDMLFGGEVVDDYLDLAEYGGDSQFNDQYNVNQQQQQYFVPQMSYGGDS
VVPVQDGQGKPLIFYQQQQQQQQSHHQNFQLGMEYDNSNTRLGYPASMSHSVSVVSMDVS
VVPESALCETSNSQPRPQKGTIELFSGHPIQIPLLTPMDREARVLRYREKKKNRKFEKTI
RYASRKAYAETRPRIKGRFAKRTDVEAEVDQMFSTQLMTDSSYRIVPSF
>SlyBBX2: Solyc02g089493.1.1 
MLKNENSGVFYGSRNNWSRVCDSCRSTACAVYCRADSSFLCAGCDTRMHAANLLASRHKR
VWICEACERSPAAFLCKADAASLCTSCDADIHSASPLACRHHRVPIMTILDTSQLTPMDR
EARVLKYREKKKNRKFEKTIRYALRKVYAETRPRIKGRFAKRTDVAEEDQMLSTQLMADG
IYGIVPS
>SlyBBX3: Solyc02g089540.3.1 
MLKKENSNNWARVCDSCHSATCTVYCRADSAYLCAGCDARIHTASLMASRHERVWVCEAC
ERAPAAFLCKADAASLCASCDADIHSANPLARRHHRVPIMPIPGTIYGPPAVHTITGGSM
MIGGTTGEGTEDDGFLSLNQDADDTTIDEEDEDEAASWLLLNPPVKNNNKNNNYGMLFGG
EVVDDYLDLAEYGGDSQFNDQYSVNQQQQHYSVPQKSYVEDSVVPVQNGQRKSLILYQTP
QQQQSHHLNFQLGMEYDNSNTGYGYPASLSHSVSISSMDVSVVPESAQSETSNSHPRPPK
GTIDLFSGPPIQIPPQLTPMDREARVLRYREKKKNRKFEKTIRYASRKAYAETRPRIKGR
FAKRTDVEAEVDQMFSTQLMTDSNYGIVPSF
>SlyBBX4: Solyc08g006530.3.1
MVAESWSTTAKRCDACKATPSTVFCKADMAFLCLTCDSKIHAANKLASRHARVWVCEVCE
HAPASVTCKADAAALCTTCDQDIHSANPLARRHERIPVVPFYDSASASSSRGAAADGNDD
PQQHDDDTEEEEAEAESWLLQAPSTNNNTQGIEYKSVEYLFSDVDPYVEMDIIADQKPSN
DIAQLHNQEEYKEDCVVPHVQNNKNDIQLQGPVVDGYPTYEIDFSGGSKPFMYNFTSQSI
SQSVSSSSMEVGVVPDHNTMTDVSNTFVRNSAIDGLPNPVSSLDRKARVLRYREKRKNRK
FEKTIRYASRKAYAETRPRIKGRFAKRTENEVGDSLVASDASYGVVPSF
>SlyBBX5: Solyc12g096500.2.1
MGTENWSLTAKLCDSCKTSPATVFCRADSAFLCLGCDCKIHAANKLASRHARVWVCEVCE
QAPASVTCKADAAALCVTCDRDIHSANPLARRHERFPVVPFYDFAVAKSHGGGDTDADAV
DDEKYFDSTNENPSQPEEEAEAASWILPTPKEGTDQYKSADYLFNDMDSYLDIDLMSCEQ
KPHILHHQQHQHNHYSSDGVVPVQNNNETTHLPGPVVDGFPTYELDFTGSKPYMYNFTSQ
SISQSVSSSSLDVGVVPDHSTMTDVSNTFVMNSSSGAIAGAGADVVPNAVSGLDREARVM
RYREKRKNRKFEKTIRYASRKAYAETRPRIKGRFAKRTETEIDSLITVDASYGVVPSF
>SlyBBX6: Solyc07g006630.3.1 
KKKKKMGIFREAPNCFPGGWNIGAAARMAKSCEYCHLAAALVFCRTDNTFVCLSCDTRLH
ARHERVWVCEVCEQAAASVTCRADAAALCVACDRDIHSANPLARRHERVPVVPFYDPVES
VVKSTAATLLVSINGTTTTATTTATITPELGKVDTCIGHHENNNDPWIPPNTITSKLPLN
TEMKGMDFIFTDSENFLDFDYPACVDTQSQPHYNSSNDSVVPVQANTPIKSLPFHHQEKH
FEIDFTQSHIKSYNTPSLSVSSSSLDVGIVPDGSSISEISYPYIRTMNNSNSSIDLSNSA
NHQGEKLLGLDREARVLRYREKKKNRKFEKTIRYASRKAYAETRPRIKGRFAKRTDGSAG
AGEFDDVDGIFSGTDFIAAESRYGVVPSFLT
>SlyBBX7:Solyc12g006240.2.1 
MGYICEYCGEQRSIVYCRSDAACLCLSCDRNVHSANALSQRHSRTLICERCNSQPAVVRC
VEERISLCQNCDWSGHASSSSGSSMHKRQALNSYTGCPSAAELSNIWSFLLDDPSIGDTC
EQRMGSMSINDNRPRDGQDPQGKDNSQNVCAAVEANDMSISEKSNLLVESSMPTFDNKLH
NMEPPIGSSSKGCYMGAKGSNLFEEDPYCDNLIMDAVDLSIENYEELFGDSLNYPDELFE
NENLDSFFGMKDIKGADYSYHGVNATEGLSNARVNTVQPTCSDAASADSIMSCKTDSILY
FARQSSLSVSNQTGGECSAGDHQDCGVSPMLLMGEPPWCPPCPEISSTSTSRSNAVLRYK
EKKKTRKFDKRVRYVSRKARADVRRRVKGRFIKAGDAYDYDPLPTRSY
>SlyBBX8:Solyc05g020020.3.1 
MGHMCEFCGEQRSIVYCRSDAACLCLSCDRNVHSANALSQRHSRTLLCERCNSQPAIVRR
VEEKVSLCKNCDSIGHAGSGTGSVHNRQALSSYTGCPSAAELSTIWSFLLDNSLGGDSTC
EKGMGSMSITDNRLTDSRAPQGKFNSQDASATVEVSEIHTPGKSSILVGSSMPNLGSKLN
KVEHIAGSVNISSSKDCYSGVKASTIYEDDPFSQDFNMDEVDLSFENYEELFSGSLDNPN
QLFENDDIDGLFGTKDMSVSDSSCQDANAVEVTLTINIISSASVEIHANSVNDES
>SlyBBX9:Solyc07g045180.3.1
MGYICEYCGEQRSIVYCRSDSACLCLSCDRNIHSANALSQRHSRTLVCERCNSQPAIFRC
VEERVSLCQNCDWLAHASSGTCSTHKRQALSCYTGCPSAVELSTIWSFILGDPSVCDSTC
EQGMGSMSITDCQPGDSQHPQVKEKSQDISSDEAKDLHNLVKSAPFMGSSMPSLDNELPN
VELLVASTNLTWSKVKNSGTKGYNDPFYDDFNMDEVDLSIENYKELFGVSIDNCDQLFKN
EDIDDFFGMKDMSVAESSFQGVNAVEVVHTL
>SlyBBX10: Solyc05g046040.2.1 
MDPLCDLCGEVRAVVYCKSDSARLCLQCDDYVHSPNLISRRHSRSFICDKCNSQPSIVRC
MDEAISLCERCDWDGNGCIGTGHRLKKLNPYTGCPSPDEFTKMLSQVLEMPIGTDTNFGS
FGNSLGSSLSINENNSSLENKVNEDSFVSSKLLASNYKFEAWSIPPEPNYLNSYQIDLAP
FSEGSGLSKQDCPIKDLGLQEGDDLSKGVDFDDVTLDFNCSYEILPDSRQTGFSDENKEL
DCLVMEKNSSVTGSNNVETSHEATSSVQQEYMGLQSSQISAAASSTNLLQTMSANANCML
MNSTCNGSIGALPFLPAPIHPSMSLSLSNITGESCAEQDCGLSPGFLNEAPWDLSLENCP
QKRHEAKMRYNEKKKTRTFGKQIRYASRKARADTRRRVKGRFVKAGEAYDYDPSETRDF
>SlyBBX11: Solyc09g074560.3.1 
MTEVKKDEENHHQHLCDFCGNNTALLYCRADSAKLCFTCDREVHSTNQLFTKHTRWLLCN
LCDSSPASILCCTETSVLCQNCDWESHNKLLSLHERRPLEGFTGCPSVSELLSILGFEDL
GKKELLCGGDDGAYGFSDWVIWDAPSVVTLDDLIANNNESRHNYQAIGVPPLPKNRNAAC
GKHKEEILGQLRELSKLEPNSGDDQDENVPTTGFQSMEPVQNCPLRYKGSGFMQRSDQHV
VPSSEGSAFHWHGDTGEFVDQGFSSSLTDCFIETKCLLPDRDSDVCDASGGGNEEQSHHP
TTTETFQMVPKVVHRELNSQERETAVSRYKEKKKTRRYEKHIRYESRKARAETRTRIKGR
FAKMDYRDSSVHQ
>SlyBBX12: Solyc05g024010.3.1 
MSPGESRPCDFCNQQIAVLYCRADTAKLCLFCDQLVHSANALSKKHLRSQICDNCGSEPV
SIRCDTDKLVLCQECDWDAHGSCAVSGAHDRSPVEGFSGCPSASDLASAWGLDIESKKLH
QQHTVLEYPSWMSKDAPPSSVLLQDLMVPSAINSAIYSTKQTPTCGKQKQVIFKQLIELF
KRDLADGVGAGAEDLVPKTPNATSDWQGNINVSIMDGVTQKPQQQQPQNVPFTSSIMPHN
PKDSDQMVERNILWRGNSFDQNTQIWDFNLGQLRSHEQSSSLEADYSESDMACMMKSYGE
LIKGTSLATSKVLGLSGINCSVVHDDMTAFSNNSNNRAASQGPATSESNNLPRIKTSSDL
GCVKPKCGGVSTDLNFMDQSIVVGGDNTGEETLKADMELLAKNRGNAMQRYKEKKKTRRY
DKHIRYESRKARADTRKRVKGRFVKANESPDG
>SlyBBX13: Solyc04g007210.3.1 
MSSEKKLANAMGAKTARACDNCIRKRARWYCAADDAFLCQSCDSSVHSANPLARRHERVR
LKTSSFKSSDDFPNLESTVSGLGSGSGSGSDSIPSWHCGFTRKARTPRYGNKHAKRVKST
EEEEEEEEMKNPIQLVVPEILSDENSHDENEEEQLLYRVPIFDPFMADGSNYGNEYSSNK
VDFNQDMNTFQGLLAPSEMELAEFAADVVSLLGKGLDDEESFNYMEGLGFLEKHDEKLVK
VEDEGEVGFVNMISTNNQVDYSEFDMVGETFELKFDYDSQVINNLDEDNKKVEFLEINYD
SGKNNNKIMLNLDYESVLKSWGDKRFPWTTGVRPEVDFNDCWPVCMGNCGKIHSYGDIAI
MNGHGGGVVDEGREARVLRYKEKRRTRLFSKKIRYEVRKLNAEKRPRMKGRFVKRTNFAP
TPFPSLNK
>SlyBBX14: Solyc03g119540.3.1 
MMTSESKTANAIGGKTARACDSCLSKRARWFCPADDAFLCQSCDVSIHSANQLASRHERV
RLETCSNKSTITKLVDKTHQPSWHQGFTRKARTPRNGKKAQIRQWKKNEENRVPEIGSEE
NSLDENEFENEEQLLYRVPIFDPFEAELCNVPDETGSIVDLDILLNTEDACHDLNLPEFL
SSDIELAEFAADVETLLGGEEEQSTQLLNADFENNKAIKIEVEDEEMRAVVACHLDPELD
MEREALNWNFDEYYEETVEQKVMAADAAVTEFIASAEEYSGSSTKSDEKNRLFLSLNHEA
VISAWPNQSSPWTNGIRPHFNPDDYWPDFFSETSVGNYGGHVRCGDGGREARVSRYREKR
QNRLFSKKIRYEVRKLNAEKRPRLKGRFIKRSSSLFSVPGFSYMMNKR
>SlyBBX15:Solyc05g009310.3.1 
MVSERKLASAMGGKTTRACDNCIKKRARWYCPADDAFLCQNCDASVHSANPLARRHERVR
LKTSSLKQTSSPSSSSDDYFPDLESPLSISSVSVSVSVPSWHRGFTRKARTPRQGRKASK
SAGDGDVIRKNPIHLVPEILSDENSLDENEEEQLLYRVPILDPFVGHLYSSSTAPTDADS
EFKLESKEMTLQDDICNVDLNRFHEMLPSEMELAEFAADVESLLGKGLDDESFDMEGLGL
LGVCNKEENSMISHEKVKIEDEGEMEVVTKTTSPTTHNHQYNHTHDHDIDINEDTFEFKF
DYDSSINIIGDDEVVTNDENKKKILLNLDYEGVLKAWADQRCPWTNGERPELDSNESWPD
CMGNYMGIMNENVTIVDRGREARVTRYREKRRTRLFSKKIRYEVRKLNAEKRPRMKGRFV
KRANFVTTSTPNYPLVK
>SlyBBX16: Solyc12g005750.1.1 
MCNGRREIDEEKIEELHNIIVCELCKSEAYVYCEADNAFLCKKCDKLVHTANFFAQRHIR
CILCGICKKLTKRYLIGVSHEVILLKVVRCTNFDEQNCSTKVKEPFLFL
>SlyBBX17: Solyc07g052620.1.1 
MCSGRREGDEKTSSTSYCKGPSKEGESIISSAITCALCSSEASVYCEADNAFLCRKCDRS
VHGANFLAQRHIRCLLCSVCRKTTRRFLIGTSSELILPTIARLEQRNRSRSAESETTDYR
TTPQELFLFI
>SlyBBX18: Solyc02g084420.3.1
MRTLCDVCESAAAILFCAADEAALCRACDEKVHMCNKLASRHVRVGIAKPNEVPRCDICE
NSPAFFYCEVDGSSLCLQCDMMVHVGGK
>SlyBBX19:Solyc01g110370.3.1 
MRTLCDVCESAAAILFCAADEAALCRSCDEKVHLCNKLASRHVRVGLADPSKIQRCDICE
NAPAFFYCEIDGSSLCLQCDMIVHVGGKRTHGRYLLIRQRIEFPGDKLGPSNEQGLPSTE
QGDVRRETAQPFKLPMIDNHQPNRETAMTAVENNVNNSVKVENELIDLNSRPQRMHGQTS
NNQEQVMDMLGGSNHESVGVVPDGPFKREPEK
>SlyBBX20: Solyc12g089240.2.1 
MKIQCDVCNKKEAIVFCTADEAALCDDCDHRVHHVNKLASKHQRFSLVQPSPKQAPMCDI
CQERRGFLFCQQDRAIMCRECDIPIHKANEHTQKHNRYLLTGIKLSANSALYSAPSQSQS
QSQSAISSADSCVSNLKSKDSTSKPVAGSVFVSPAIISNSTKGGAVSSAVESVKVVKEKV
GGCNNNVQFVNGGGNNLTSSISEYLEMLPGWHVEDFLDCSTPNVYSKNIGDEDMLSFWDT
DLESQFSSFPPQNVGIWVPQAPPLQESKQETQIQFFPSQNLNFGGQIGLKESREVTNIKS
SRKWTDDNSFAVPQMKPPSTSFKRTRTLW
>SlyBBX21: Solyc04g081020.3.1
MKIQCDVCNNNEASVFCVADEAALCDSCDHRVHHANKLASKHQRFSLIQPSPKQIPVCDI
CQERRAFLFCQQDRAILCRECDVSIHKANEHTQKHNRFLLTGVKISANSSLYTSSESVSA
ASCSANQDSVTNLNKPQICTKKTSPVSGSVPQQQVSVAANIGENSYTSSISEYLEMLPGW
HVEELLNASTIPTNGFCKIGDNDVFPIWDSEIESSMNSFSPENIGIWVPQAPPALTPQKN
QNQVFPRNINFGGQIEFKNMKEVTSKKSSRKWRDDNSFAVPQISPSSSSISFKRSRTLW
>SlyBBX22: Solyc07g062160.3.1 
MARRRLLLLLKPFDMLPSRHFDESSHFRNSKGWPALWRSVFKGGTTMVEGCRVRLLLLQL
SQVIKYLDSRSLVHMEAINFCQNILRKKHVDWEAVYRFNLCRPIRDVDLVVTIGGDGTLL
QASHFMDDSIPVLGVNSDPTQAEEVEDCNKEFDATRSTGYLCAATVKNFEQIIDDILENH
ARPSEVSRMSITHNSKQLPTYALNDVLICHPSPATVSRFSFSKKKEGQSSSSMVHCRSSG
LRVSTAAGSTAAMLSSGGFAMPILSRDLQYIVREPISPGAYNSAMHGTVKPEELMEIAWY
CNEGLIYIDGSHIIHSVQHGDIIELSCKAPKLKIFLPSHLISDDGCGLGFCSLDLQLQKH
YYDEMWITFQSSSNHAKEIFCFFIRRSAEEVMKIQCNVCEVAEANVLCCADEAALCWSCD
EKVHAANKLASKHQRVPLSGSSSSMPMCDICQETVGYFFCLEDRALLCRKCDIAIHTANP
HVAAHQRFLLTGVKVGLEPVDPGGISSSGTSQSIQKVSEPESAPLSKRNASVSLDAQFNK
VLPTQVSGIEDFAPTKSPFAGGSAAGSMPQWQFDEFIGLSDFNQNYGYMDDGSSKADNGK
LGGESDSSSILRVEDEELDGDECLGQVPDTSWAVPQVPSPPTASGLYWPKTYQNPFDSAV
FVPDISYSPSSSLQQQPPSGTRLKRRRQC
>SlyBBX23:Solyc12g005420.2.1
MKIQCNACEVAEAKVLCCADEAALCWYCDDKVHAANKLANKHQRVALSASSSPMPKCDIC
QETVGFFFCLEDRALLCRKCDISIHTVNAYVSSHQRFLLTGVKVGLEPLGPCASASSRKS
HEQRSPPILKITPPSEGVLPVHTSGNGNFAPSRLPIVGNIPQCQFDQYLGMPDFNQNYGY
MDYGQSKAGNGKVGESASSPFLRDVDAEVAGDECFSTEVPDTCWAVPQIPSSPTASGLNW
PTKSIQNPFDAALLESDASYFPLQNIQDQQSNGSGTKRSRRF
>SlyBBX 24: Solyc06g073180.3.1
MKIQCDVCEKAQATVICCADEAALCAKCDIEVHAANKLASKHQRLHLQCLSNKLPPCDIC
QDKAAFIFCVEDRALFCKDCDEAIHSASSLAKNHQRFLATGIRVALSSSCNKESVKNQLQ
PQPPQQNSQQVGLKMPPQQLSCITSPSWPVDDLLGFPDYESSDKKDLLELGEFEWLGGID
LFGEQTAAEVPELSVPQSSNTNIYRTTKYQMPYKKSRIEIPDDDEYFTVPDLG
>SlyBBX25:Solyc01g110180.3.1
MKIQCDVCDKEEASVYCSADEATLCQSCDYQVHHANKLASKHLRFSLIHPSFKDSPLCDI
CQERRALLFCKEDRAILCKECDLPIHKANEHTKKHNRFLLSGVQLSSDILASNYNNNQNS
ISPAGSAASNAGTNNFKALSGNFGMKSNSISSTTESTHNYFHVDYVQEGSVSTSSISEYL
TETLPGWHVEDFLEYPSSSSYEF
>SlyBBX26: Solyc10g006755.1.1 
MMNCELCGENKSMMYCESDQANLCWDCDSKVHSANFLVAKHSRNLLCHSCQNSTPWNASG
PKLSPTFSLCNSCIQNPDPIEQIGETIEENYQTEADNDEDEYVSTDSEIDDYDDENQVVP
LSSSPSSDFSPSPSPVRSVSSSGSYGDLSAIGDYGGGATAADNSSPWKRVRESDCLHFEG
ESVPPTLHPRIEISGSE
>SlyBBX27: Solyc04g007470.3.1
MEMEKACEFCMLLKPVVYCEADAAHLCLSCDAKVHSANALSNRHPRTLVCECCGHNPAYI
RCSDHQTFMCRDCDRCHHDLSSQHQRKVITSYMGSPSAKDLAALWGFGLKDLENATPPDQ
FISTSNGKANGVKVISKKFKRSHSSPGGSSLASELDFTGLVVSPESEVGSTSYYTKVLSL
RKRRENTSLILQQILDLERLQLTEGSNNLTSGESRNNVSSLKNCTSWNMHNKFDCLQSSL
DLGPELQDWGSTHESPVDESFPLPLPDGDSFWECKSPVQSSQLWPQNLQDLGAYAELERF
DNSNMPDVDLTFQNFEELFGEDQYLNNTLLEEDMTCSSMENDSSIDRSDYSYVKKDISTA
SSVRTGHSTHFGQAHGEHIPTIKDCPPPIRTNFSSLSFSASRLSSESSGNEYVDSPAAND
QEVSCNSQMDSKKKARLYEKQARNTPRRARTNFKKQHVLKAHCYETDALNMSRSF
>SlyBBX28:Solyc12g005660.2.1 peptide: Solyc12g005660.2.1 pep:protein_coding
MKNCELCNGLARIYCESDHANLCWDCDLKVHSANFLVAKHSRSLLCNVCRSPTVWSASGA
KIGRTVSVCERCVNDEETDREEEEKEEIDLEDIQVVPWSSTPPPQPESSSSSSDESLTDF
FSLKRMRKDDDSGTLTSHREVNMLSPATEDHGGDEAAEFVKSFPVKMPSKIQRTGEILSG
RVENIGCSATVELIGRINRGGG
>Slybbx29: Solyc02g079430.3.1 
MKKCELCSSIARVYCESDQASLCWDCDARVHTANFLVAKHSRILLCNSCQSLTPWTGSGS
KLGPTVSVCQKYQPNPPSLTSSSSSSEDSTNRFNRRSIIGFSPNRTEENIQSHYCGITRP
KEKIERSSWRWR
>SlyBBX30:Solyc06g063280.1.1
MELLSSKLCELCNDQAALFCPSDSAFLCFHCDAKVHQANFLVARHLRLTLCSHCNSLTKK
RFSPCSPPPPALCPSCSRNSSGDSDLRSVSTTSSSSSSTCVSSTQSSAITQKINIISSNR
KQFPDSDSNGEVNSGRCNLVRSRSVKLRDPRAATCVFMHWCTKLQMNREERVVQTACSVL
GICFSRFRGLPLRVALAACFWFGLKTTEDKSKTSQSLKKLEEISGVPAKIILATELKLRK
IMKTNHGQPQAMEESWAESSP
>SlyBBX31: Solyc07g053140.3.1 
MKNCELCTGLARMYCESDNASLCWDCDAKVHSANFLAARHSRSLLCQVCQSPTAWSAAGA
KLGKTVSVCDKCVDGYYHRDGVEEMEESESVNDEESDTEDEETDYEEDEDEIDSGDIQVV
PWSNTTPPPPASSSSSEDSSNGCRNVSSKRMREADPDLQSDDDSGSSSCQRKVHISPAMD
ADGGDDAAASVDSYSSKMRTPVKIQRTDRLTAPRCTPVIEFIRRNNRQRMNSGAAIAELC
RLNHESRTTDLKSSETS
>ZmaBBX1:Zm00001eb016800_T002
MGEGDDDRRDELLGAGRDHEPEPADAEEAKKPAPGEAEAGNGAGAEAATCDYCGTAAAAV
YCRADSARLCLPCDRLVHGANGVCSRHARAPLCAGCCAAGAVFRRASTSAFLCSNCDFGR
HRDGGDPPLHDRCAVQPYSGCPPASDLAALLAVPLFDKPAAEDGAWWNIWEEPQVLSLED
LIVPTTPCHGFEPLLTPPSPKNRSISPDRKVNEEILRQLGELAESDGGMQASAGREEAEQ
AGGDQFPSWASPQYATGHGNFGTEDNHENGRWNNSEYHDLNDACKLEVTYDQAPVNSAEP
CLSSFAPLSEICPSMSNGSSKEDNHQANPGIGMPMQGLPKRSGFDVVPCPDRDSVISRYK
AKRKTRRFDRQVRYESRKVRADGRLRIKGRFAKANQT
>ZmaBBX2:Zm00001eb054810_T002
MTNAGAATGAALGARTARSCDSCMRRRARWHCPADNAFLCQSCDVSVHSANPLARRHHRV
RLPSASCSSPPRDPDAPTWLHGLKRRPRTPRSKPGGSNKHEAAPSSIAAAASAAVPDLEA
EAEAEAEESGSGILGDNDDDHGFQDDDENLLYCVPVFDPMLAEFYNPVADEGEQKPACLM
LPLVETSPEFASGGLAEADGLSGFDVPDMDLASFAADMESLLMGVDDGFDDLGFLDEQKP
QVNADVDLEAMVAPEPEREDKKRKRTDMILKLNYEGVIASWVRDGGSPWYHGERPHLDDP
YELWLEFPATGSRGLFGGTMTAVTGGEREARVSRYREKRRRRLFAKKIRYEVRKLNAEKR
PRMKGRFVKRTTLPPLPRPPPPSQQQQKKKQLPRSLPHVGMVLAPPPGADGRFRF
>ZmaBBX3: Zm00001eb075300_T002
MKVQCDVCTAEAASVFCCADEAALCDACDRRVHRANKLAGKHRRFSLLHPCSSSSSSAAH
KPPLCDICQERRGFLFCKEDRAILCRECDAPVHSASDMTRRHSRFLLTGVRLSSAPVDSA
GPSEEEEQENSRGPCNDESCSSGSGAGGATTATASDGSSISEYLTKTLPGWHVEDFLIDD
ASAGDVGACSDGLYQVGSVLSSQPSVRCHANTAARF
>ZmaBBX4:Zm00001eb078490_T001
LCEVCEHAPAAVTCRADAAALCASCDADIHSANPLARRHERLHVAPFFGALADAPKPFAS
AAPPKATDDDGSNEDEAASWLLPEPDHGQKEGATTEVFFADSDPYLDLDFARSMDEIKTI
GVQQSGSPELDLAGTKLFYSDHSVNHSTRIRLQVSSSEAAVVPDAASGMAPMVAVVSRGL
EREARLMRYREKRKSRRFEKTIRYASRKAYAETRPRIKGRFAKRTPGAGEDTLEEHEEMY
SSAAAAVAALMAPGGADADYGVVPTY
>ZmaBBX5:Zm00001eb078770_T002
MRIQCDACEAAAAAVVCCADEAALCARCDVEIHAANKLASKHQRLPLGDAAALPASLPRC
DVCQERPAFIFCVEDRALLCRDCDEPIHVPGTLSGNHQRYLATGIRVGFSSVCGASAEGL
PPAPPKGSSKPTAVVSAPAAGTTTKTRTVKDALPQEVPSSPFLPPSGWAVEDLLELSDYE
SSDKKDSSLGLKELEWFEDIDLFHAHSPAKTAMAEFFASPQPVSNAGFYKANGARLFKKS
RMEVPDDDDEDYFIVPDLG
>ZmaBBX6: Zm00001eb103370_T001
MRTICDVCESAPAVLFCAADEAALCRPCDEKVHMCNKLASRHVRVGLADPNKLARCDICE
NSPAFFYCEIDGTSLCLSCDMTVHVGGKRTHGRYLLLRQRVEFPGDKPGHMDDVPMEIKD
PENQREQNTPKEQMANHHNVNDPVSDGNCDGQGNIDSKMIDLNMRPARTHGQGSNSQTQG
VDLSVNNHDSPGVVPTSNSERDAIK
>ZmaBBX7:Zm00001eb110960_T001
MSDADAAGSKEAPRCDYCMGLPAVVYCRADSARLCLPCDRHVHGANTVSTRHARAPLCAR
CRAAAATAVASPRGGGGGFVCADCYCLEKEDEEKGEEHRDPRPLHHDHDAVEEYAGCPSI
AELAAILGVAGYDEKAAAAGGDVGWWSTWEEPQVVCLEDVVVPTTSCHGLHPLLAPPSPK
NRSSGGELADVVIRQLEELAKSEAAAVAASYAELEPGDGEQLPPWASPELDIGAAADFGA
LDAADADAAWHDAATMAFAAVPSHEEQEAWIATACDVDARRAEVEVEEAREQAAPAPDEP
CLSSFVDMSEIFPASVTLSSGGDVDNSGNKPDEETAPRPQLLATTALVPVTEKKGGYDVA
HPDRGTVISRYKEKRKNRRFGKQIRYESRKARADGRMRIKGRFAKSGEV
>ZmaBBX8:Zm00001eb120740_T001
MKVLCSACEAAEARLLCCADEAALCARCDRDVHAANRLAGKHHRLPLLPPDDVSAPNCDI
CQEAHAYFFCVEDRALLCRACDMAVHTANAFVSAHRRFLLTGVQVGLQPAAAAQDADPHP
PAAAEPLQTPPPPDRKAAAAGDGSSPALLYSDDDIDWAAGADAGGGVSVAVTLPDWSLVH
EQFGAPPVVPRHADPALARTPSSKRSPRRSVAAAFTVQGGGGLAGGLPDWPLDEFFGFSE
YSAGLAFAENDTSKADSGKLGSTDGSPAGRPSSDASQDFFGQVPEFHQWSVPELPSPPTA
SGLHWQGGPRHGAATTTDVAAVFVPDISSPENPFWCYATAAGQAPTKRRRRC
>ZmaBBX9:Zm00001eb170920_T001
MGGEGSTSPAPGGAACAVCGGAAVVYCVADAAALCSPCDAAVHAANLLASRHERVPLSMA
AVPSASGAYDDLFAPDDVDAAAPAQAQGLGSPRNGSSSASFTTSGDSGAEGSSLFDFDLL
SGVDLAACVTDGVAPLHHDDAAPLWAQPGLAVAWATAWSPADSAAAVVAAAAEREARVQR
YREKRKNRRFHKTIRYASRKAYAEARPRIKGRFVKRAAGTSSSSSSGAGTPDDGNDATGA
AAKFWLSFSDDARDGFYVDAGAYGVVPSFYRVRSEQLTS
>ZmaBBX10:Zm00001eb184110_T001
MKIQCDACEGAAATVVCCADEAALCARCDVEIHAANKLASKHQRLPLEALSASLPRCDVC
QEKAAFIFCVEDRALFCRDCDEPIHVPGTLSGNHQRYLATDIRVGFASASSACSDACDAH
DDSDHHAPPKAAVSSAAQQVPSPPQFLPQGWAVDELLQFSDCESSDKLHKESPLGFKELE
WFTDIDLFHEQTPKAGRRLAEVPELSGTQAANDAAYYRPAKATATAGAGVRQSKKARTEV
TDDEDHLIVPDLG
>ZmaBBX11:Zm00001eb184340_T001
MELEQKPPPPPAGYWSGVAGGRPCDACAARPARLHCRADGAFLCPGCDARAHGAGSRHAR
AWLCEVCEHAPAAVTCRADAAALCAACDADIHSANSLARRHERLPVAPLLGALSDAPAPQ
HFPSAAAAAGEEASAAEEEDGSDEAEAASWLLPEPDNSHEDSAAADSFFAEPDAYLGVDL
DFARCVDGVKAIGVPVTPAPLELDMAAGSFFYPQHSMNHSVPSSSEVAVSRGKEREARLM
RYREKRKSRRFDKTIRYASRKAYAETRPRVKGRFAKRCSEDDDALEHEEAACFSPAGSAS
ASSDGVVPSLC
>ZmaBBX12:Zm00001eb186150_T002
MKVQCDVCAAEAAEVFCCADEAALCDACDRRVHRANKLAGKHRRFSLLSPAPPPPPPLCD
ICQDKRGLLFCKEDRAILCRDCDVSVHTASDLTMRHARFLLTGVRLSAEPAAACPAPEDE
EEEDDENSSGSFCCSAGDAAAHPPPLPSSAPATSHGSDSSSISEYLTKTLPGWHVEDFLV
DEAAAAAATDIGVSAADASYQDGYPAWMAAQERLLCEGGGGARGSRERWVPQMATYSGPG
LAVAVAGTNKRSRATSAASSFPYW
>ZmaBBX13: Zm00001eb189080_T001
MVPLCGFCGKQRSMIYCRSDAASLCLSCDRSVHSANALSRRHRRTLLCDRCGLQPASVRC
LEDNTSLCQNCDWNGHDAASGASGHKRQAINCYSGCPSSAELSRIWSFIIDIPTVAAEPN
CEDGLSMMTIDDSDVTNHHGASDDKRLLEIANTALMSDPPSPDKLKPLIGSSSGDGFDVL
PLATDQPAGPVSATPKVPYARDDNKFNDGMYEDLCVDDADLTFENYEELFGTSHIRIEEL
FDDAGIDSYFEMKETPPFDFNEQPKIVQLQCSDVVPADCAMSNTGERADSSLCIPVRQVR
SSISHPLSGLTGESSAGDHQDCGVSPILLMGEPPWYSPGPEGSLAGGSRDSALTRYKEKK
KKRMFDKKIRYASRKARADVRKRVKGRFIKAGEAYDYDPLSQTRSY
>ZmaBBX14:Zm00001eb216410_T001
MTSAGAATGAALGARTARSCDGCMRRRARWHCPADDAFLCQTCDVSVHSANPLARRHHRV
RLPSASCSSPPRDPDAPTWLHGLKRRPRTPRSKPGGSKSNKHEATPSFIAAAASSAAVPD
LEAEESGSGILGGNDDHHGFLQDDDEDLLYRVPVFDPMLAEFYNPVADEGEQKPACSLLM
PSLAETSPEFASGGSAEADGLSVSFHVPDMELASFAADMESLLMGVDDDGFDCLGFLDEE
KPQVNADLDAIVAPAPEPEDKKRKRPEMILKLNYEGVIASWVRDGGSPWFHGERPHLDCH
ELWSDDFTTGSRELLGGAVTPVTGGEREARVSRYREKRRTRLFAKKIRYEVRKLNAEKRP
RMKGRFVKRATLPPLPRPPPPQQQQQQKQLPRAPPHVGMVLPPPPVSNGRLWF
>ZmaBBX15: Zm00001eb227830_T002
MQMLCDVCAAAPAAVICCADEAALCSACDRRVHRANKLAHKHRRIPLAQPSGDESDADAK
PLCDVCKERRGLVFCVEDRAILCPDCDDPIHSANDLTAKHTRFLLVGAKLSAALVDAQAP
HSPDDDDNDCGRGNGAAAEPDAVPAVCAQGSCAAKASSLESGGGGGGGSGSGSSISEYLT
NICPGWRVDDLLFDDSAFSAASKADSCDDGHEQVPSLDADLFDVVAGAGWPGKRGSAWSG
VGALGFDKVPASVVVVPTAAKQQQGCVRERTWDSDSDSDVFAVPELPQPPQAKKARPAPA
PAPTFWCF
>ZmaBBX16:Zm00001eb233790_T001
MEALVGRYWGLGGRRCGACGGSPAAAHCRTCPGGAYLCGGCDAGHARAGHERVWVCEVCE
CAPAAVTCRADAAALCAACDADIHDANPLARRHERVPVQPIGAAADPAAEKAALLFGLAA
EGKDGGDAAKVVVDASKLDLLFADDVVDPFLAQDFARFPHADSVVPNDGSNCGAAVDFDF
GGGVAVAAKQPSYSSYTAASLGHSGSSSEVGLVPDVMCGRGGSVTGGVIELDFAQSKAAY
LPYAATPTHSLSSLDVGAVPERSDGVMAGRLATPTPATATESREARLMRYREKRKNRRFE
KTIRYASRKAYAESRPRIKGRFAKRADDNDADADLDEAAAPAPPARSQPQPQPQPSYRYV
LDFAAGYGVVPTF
>ZmaBBX17:Zm00001eb246600_T001
MKIQCDACEGAAATVVCCADEAALCARCDVEIHAANKLASKHQRLPLEALSAKLPRCDVC
QEKAAFIFCVEDRALFCQDCDEPIHVPGTLSGNHQRYLATGIRVGLASASACSDACDAHD
SDHHAPPKATIEPPHAAVSAAVQQVPSPPQFLPQGWAVDELLQFSDYESSDKLHKEPTLG
FKELEWFADIDLFHEQAPKASRTLAEVPELFGYQAANDAAYYRPAKAAAGGGAGVRQSKK
ARIEVTDDEDYLIVPDLG
>ZmaBBX18:Zm00001eb253150_T001
MASLCDFCGKQRSMIYCRSDAASLCLSCDRNVHSANALSRRHTRTLLCDRCGSQPASVRC
LEDNASLCQNCDWNGHDAESGASGHKRQAINCYSGCPSSAELSRIWSFITDIPTVAAEPD
YEDGLSMMTIDGSDVTNRHDTSDDKRLLEIANTTLMSDPPSADKLKSPTGSSSGDGFDVM
TLATDQPAGPVSATPKVPNARDDDKFNDGMYEDLCVDDADLTFEDYEELFGTSHIRTEEL
FDDAGIDGYFELKETPPFYFNEQPKAMQIECGNVVSADCAMSNPGARADSSLCIPVRQVR
SSISHSLSGLTGESSAGDHHDCGVSPMLLMGEPPWHSPGGPEGSVAGGSRDSALTRYKEK
KKRRKFDKKIRYASRKARADVRKRVKGRFIKAGEAYDYDPLSQTRSY
>ZmaBBX19:Zm00001eb253650_T001
MSSSKHAAGAVGGKAARACDSCLRRRARWYCAADDAFLCQGCDASVHSANPLARRHERLR
LRPTDPHSTTLEAGVATATWKKRQQQVAPAWSKRKARTRRPHVKSVGELLSRKLVVVPEV
SPIESSEERKAEEEEEEEEGQLLYCVPTFDRALAELCSPPPPVDDPTASSCCRDDVDGAV
ENNTKAPPVVVAESPVQQLPDSFAGFGPTDAELREFAADMEALLGQGLDDGNELDRSFYM
ESLGLMAQQAEDVGRIKMEPNGIVSSRSRGEGAPGFGPTEMKPEASSAAAEVLDTDFNCC
SPTVMMDNEDEDSFEQKASASNAAAAAAGTQFLKRSLDLSLNYEAIIESWGSSPWTDGQR
PSVQLDDFWPHAHLTGWMAGGGRLGGEAAVTPRLGMGGGREARVTRYREKRRTRLFAKKI
RYEVRKLNAEKRPRMKGRFVKRPAAAAGGGGEELPLPPRAPSPSLPIEVARVAAQSPCGV
PIGVRPRPCPRECRGR
>ZmaBBX20:Zm00001eb270930_T001
MRIQCNACGAAEARVLCCADEAALCVACDEEVHAANKLAGKHQRVQLLTDSATAAASPAP
AVPKCDICQEASGYFFCLEDRALLCRDCDVAIHTVNSFVSVHQRFLLTGVQVGLDPADPV
PPIAEKHVNASGGSVKQSVRHLPRRSPGVQFSVEGSASVPSKNVSNGDYSRQNSVPTARA
EVVDWTKNNTTIQSVESPPKYMSEESPTLLQSSQTTTVFSNQINGNSDGTYHLSFSSGNV
TDSLPDWPVDEFFSNSEYVPNLGFSEHGSSKGDNAKLESAGGSLQCRLAEGSIAEELLGQ
VPGLITDDYMSRVPENSWTVPEVPSPPTASGLNWHGNLCFPAYDSTMFVPEITSLQNSQN
QFTVPSSFKRRRREY
>ZmaBBX21:Zm00001eb272430_T001
MQVLCDVCGGAPAAVLFCTDEAALCSACDRRVHRADKRRRIPLVQPCGDDSAAAAAAPLC
DVCKERRGLVFCVEDRAILCPDCDDPIHSANDLTAKHTRFLLVGAKLSAALVDQAPPSPD
DDDDDVAEPDAVPAACAAKASSLESGGGSSISDYLTNICPGWRVDDLLLDDSSFSAPSKT
GYSDGHDQVPSVDADLFDVVASGRPGKRVGGAALGFDKAPASVVVVPTQGCVTERTWNSD
SDVFAVPELPQPPPAKKARPAPAPTFWCF
>ZmaBBX22:Zm00001eb280600_T001
MIATTRGSSAKAAAAVGGKAARACDGCLRRRARWYCAADDAFLCQGCDTSVHSANPLARR
HERLRLCPASPLQTPPDRSAAAAATATNKRERHDEVAVPAWFGRKARTPRGGHAKSVGQV
ALSRRLVVPHAAGGDSDSPDERNGGEEEQLLYRVPILDPALAEFCSPPPLEDAAGLALDA
SVCNEDGAIEDPAKPDPAAPLAQFCPVSGHFNFGPTDAELREFAADMEALLGHGLDDGNE
EDSSFYMETLGLLDPMEVGDDATQVKVETDGSSACCEASGTLACGLELDLEASDEMLDID
FDYASPQDTATDERAASSDTGADAQFLQTSLSLTLNYEAIIQSWGSSPWTGGGERPHVKL
DTRTCGLWEEWSATAARTCRARLGWGWTAAGRPGCRGTGRSGGRGSSPRRYGTRCASSTP
RSGHG
>ZmaBBX23:Zm00001eb283990_T001
MKVLCSACEAAEASVLCCADDAALCARCDREVHAANRLAGKHQRLPLLAPGGQGAAAVSP
PKCDICQECDAYFFCLEDRALLCRSCDVAVHTANSFVSAHRRFLLTGVQVGQELEPDDLS
LEQREASSPPPAKSEPTPPLYSESDFGWAAGAGATGSLTDWSAVQEEFGSPAPRLAEAAP
RATPKRTPRAPAFGAGQGRIAGGVMDWPLGEFFRGVSDFNGGFSFGESGNSKADSGKLGD
SAGGSPYYRSSEEERDANELFGQVPEIQWSVPALPSPPTASGLHWQHGGPDSGAFVPDIC
TPDGAGRCFPTASGAAKRQRNR
>ZmaBBX24:Zm00001eb319460_T001
MRTICDVCESAPAVLFCAADEAALCRPCDEKVHMCNKLASRHVRVGLADPNKLVRCDICE
NSPAFFYCEIDGTSLCLSCDMTVHVGGKRTHGRYLLLRQRVEFPGDKPGHMDDVPMEIQD
PENQRDQKKPPKEQTANHHNGDDPATDGNCDDQGNIDSKMIDLNMRPVRTHGQESNSQVC
HAHCD
>ZmaBBX25:Zm00001eb376730_T001
MKIQCNACGAAEARVLCCADEAALCVACDEEVHAANKLAGKHQRVPLLTDAAAAAAAAAP
AVPKCDICQEASGYFFCLEDRALLCRDCDVAIHTVNSFVSVHQRFLLTGVQVGLDPADPV
PPIAEKHVNAVGGSVNQPVRHQPRRSPTVQFSVEGSASVPTKNVTNGDCSRQNFVPTARA
EVVDWTMNNSTIRSVESPPKYISEESPTLLQSSQTTTVFSNQINGNSDGAYHLSFSGGNV
TDSLPDWPVDEFFSNSEYGPNFGFSENGSSKGDTAKLGGAGGSPQCRLAEGSVAEELLGQ
VPGLITDEYMGRVPENSWTVPEVPSPPTASGLNWHGNLCFPAYDSTMFVPEITSLQNSQS
HFTVPSSFKRRRREY
>ZmaBBX26:Zm00001eb379950_T001
MIATTTTGSSAKAAAVGGKEARACDACLRRRARWYCAADDAFLCQVCDTSVHSANSLARR
HERLRLRPTSPLQTPPPPTPASANRESHDEVVPAWFKRKARTPRGGRAKSDVRTLSRRLV
VPHAAGGDSPDGRNDEGEFEAEEPEEEVLYRVPVFDPALAEFCSPQPLEDAAALASSCNE
DGAVEDPAKTDRETPAAAPLVQFFPDGGHANFGPTDAELREFAADMEALLGYGLDDGNEE
SSSFCMETLGLLEPVEVGEDASRVKVETDAGSACEASGTLACALELLDPDASDEMLDIDF
NYGSPQDTTTTENAASSSHTGTDGQFLQTSLSLTLNYEAIIQSWGSSPWTGGAERPHVKL
DDSWPHDCTNMWVVGRGMVGHGGEDLLGTPRLGQGMDDVGREARVSRYREKRRTRLFSKK
IRYEVRKLNAEKRPRMKGRFVKRATAGGSLTIAGLA
>ZmaBBX27:Zm00001eb380460_T001
MDYNFDTSVLDEDVAGRGGREGSCPPAWARACDGCRAAPSVVYCHADTAYLCASCNSRVH
AANRVASRHERVRVCEACECAPAVLACRADAAALCAACDAQVHSANPLAGRHQRVPVLPL
PAAAVPAASVLAEAAATAAAVAGDKDEEVDSWLLLTKDPDDDDKNHNCSSNNNNISSNTS
TFYADVDEYFDLVGYSSYCDNHINSNTKQYGMQEQQLLLHKEFGDKEGSEYVVPSQVGQQ
QSGYHRVIGTEQAASMTPGISFSSSMEVGIVPDNMATTDMPSSGILLTPAGAISLFSSGP
PLQMPLHLASMDREARVLRYREKKKSRKFEKTIRYATRKTYAEARPRIKGRFAKRSSDMD
VEVDQMFSAAALSSDGSYGTVPWF
>ZmaBBX28:Zm00001eb380990_T006
MGALCDFCGEHRSMVYCRSDAASLCLSCDRNVHSANALSRRHTRTLLCDRCASQPAMVRC
LAENASLCQNCDWNGHIAGSSSAGHKRQTINCYSGCPSSAELSRIWSFVSDIPNVAPEPN
CEQGISMMSISDSGVSNQDNAAGDSILLDIASATLVSDIGTCDKLLVGSSSGAGVNLLPL
ATGQTETAGSVDSTPDKDSCMQVPYTPDKDMFSKDSIYEDFCVDDADLAFENYEELFGTS
HIQTEQLFDDAGIDIYFEMKEAPAGNSTEQSKLKQPANSNAVSADSGMSNPGVKGDSSVC
TPLRQARSSLSLSFAGLTGESSAGDHQDCVVSSLLLMGEPPWQPPGPEGSIAGGSRDSAL
TRYKEKKMRRKFDKKIRYASRKARADVRKRVKGRFVKAGEAYDYDPLCQTRSY
>ZmaBBX29:Zm00001eb389190_T001
MKGDEKSAGGAPAYWGLGARPCDACGAEAARLYCRADAAFLCAGCDARAHGAGSRHARVW
LCEVCEHAPAAVTCRADAAALCASCDADIHSANPLASRHERLPVAPFFGELADAPKPFAS
SAAVPKAADDDGSNEAEAASWLLPEPDHGQKEGATTEVFFADSDPYLDLDFARSMDDIKT
IGVQGGPPELDLAGAKLFYSDDSMNHSVSSSEAAVVPDAVAGAAPEVAVVCRGLEREARL
MRYREKRKSRRFDKTIRYASRKAYAETRPRIKGRFAKRTPGAGADGEEPLEEHEEIYSSA
AAAVAALMAPGGADADYGVVPTH
>ZmaBBX30:Zm00001eb425790_T001
MKVQCDVCAAEAASVFCCADEAALCDACDDRVHRANKLAGKHRRFSLLHPCSSSAQKPPL
CDICQERRGFLFCKEDRAILCRECDAPVHSANDMTRRHSRFLLTGVRLSSAPVDSADPSE
GEEEEEQENSSRPGNGESCSGGAGATTATASDGSSISEYLTKTLPGWHVEDFLVDDAYAS
DVGACSSDGLYQGQQDGQISGVLQEAYMPWTGRELVPADVADERANWERWVPQMHAEFAG
DSKRPRASPSPPCSYW
>ZmaBBX31:Zm00001eb427600_T002
MGHHRGGCRCELCGAPAAVHCAADAAFLCAACDAKVHGANFLASRHRRTRLLLAAPDECG
YESGASSCVSTAVDSAAPPPRRTRGGGSPGPRSRGEAVLEAWARRTGLTAADARRRAAAA
ARALRAHAHGLASARVAPRVAMAAALWREVAGRGGTGGGGHGHGEALRRLEACAHVPAGL
VVAVAKSMARARGRGDEADTDAAAEGWDECAWAGPKSSPPRP
