# Supplementary material for: Genome-Wide Identification of the B-Box Gene Family and Expression Analysis Suggests Their Potential Role in Photoperiod-Mediated β-Carotene Accumulation in the Endocarp of Cucumber (Cucumis sativus L.) Fruit
Source: Genes (Basel). 2022 Apr 8;13(4):658. doi: 10.3390/genes13040658 (PMC9031713; doi:10.3390/genes13040658)
Supplement: Supplementary file 1 [file genes-13-00658-s001.zip › 3. Text S3_Promoter sequences of CsaBBXs.txt]

>CsaBBX4:KGN65418
TTACTCTATTAATTGAGATGATCTTGAACTTTAAAAAAAAAAAAAAAGAGAGTTGAAGGATTTAATTTAAAATTTACGTTCTGTGTGGGACGTTCTTAGTTTTTTAGTTTTCCAAATTGCGTAGTGTTTTCGATCCTTATGTTCGGTGGTGAGAAACTGTTTGGTTTCCCAATCTTATTGTCTGTCTCATATTTGGTCTGCTATTTCTTTCCCGTTTCTCTCTTCGTTTCTTAAATCATCTGAAGAATCAAAGACCGACCGGCTCGGCCATGATTAGCATCATCCCGCATCAGCAAAGCTATCAAATCAGACCGATAGATCTCCCCAACGAGTCACTGTCCTCCTCTTGAACGATAAAATCCCAAAACTCCGTCCCACTTTCACAACTGGGTCCTACGTCGGCACAGACACACGACAACTACTAATTAATCACTTCTCATCAATTATCTATTTTTCTAACCAAATCTCAATATTTTTAATGTGGCTTACAGCTCCCCACGTGGCGTTGTACTACTCGTCAGCACCCAGATTTCCTTCCCCCCCAACTAGTCAGATAGATGATAGATATAGATCGCAGAAAAACACAGCCCCCCAGTCCCCCCCCCCAATTCCTCACCCCTTAGGCCCTTACGCACACGCTGCCACAGCTTTCTTGACAGACCAGGTTTTTCAATTCTCATTTTAACAGCTATGGGAATTGACGGTGACAGTGTTGTGAAGGGTTTCGGCGGCGGATGGGGCGTCGTCGCTAAACCTTGCGACTCCTGCAAGACTGGCCCTGCTGCTGTCTATTGTCGACCGGACTCGGCTTTTCTCTGCCTTCCCTGCGACGCCAAAATTCATTGCGCCAACAAGCTCGCCTCTCGCCACGAGCGTGTCTGGATGTGCGAGGTCTGTGAACAAGCTCCTGCTGTGGTCATGTGCAAGGCTGATGCTGCCGCTCTCTGTGTCACTTGTGATGCCGATATTCACTCTGCTAACCCATTAGCCCGTCGCCACGAGCGTGTCCCTGTCGAGCCTTTTTTCGACTCGACGGAATCAGTTGTTAAATCCTCCTCTGTTTTCAATTTTCTGGTTCCTAATGAAACTACTGCCCCTGTTTGTGATGGTGCCCATCACCACGAGGAAGTGGAGGTTTCCTCCTGGCTTTTATCCAACTCGTTTTTCAACTCTAAGCTCGTCGACGGCCCTGAAATCAAACCTCCCAGCGGTGATCATTTGTTCTTCAACGAAATGGATTCTTTTATTGACTTTGAATATCCAAATCCAGTCAACAACCACAGCGCTATTAACGACAGCGTCGTCCCTGTTCAGACGAAGCCACTCCTTACGCCGGTTATTAACCAGACCCACTCCCCTGAAAATTGCTACGACATTGATTTTTGTAGATCCAAGCTCAATTCATTCGGCTATCAGCCGCAATCCCTAAGTCACAGTGTAATTAACTCAACCCCATATCAAAGTTTAACGATTTAACCCAACAATTCTTGGTCAAGTTAA
>CSaBBX8:KGN63011
TCAAATCTTAAAAATTAAGGCATAAAAAAAAAAAAAAAGTAAAAAACAAATACTCTTGAGTTTTGACTGGAATATTAGATTTAAAATATACTTTAAAATGAAATACTAAAGTTAATTTATTAAAAAAATATATGTATTTTAAAAAAACTATTTATATTGAAAGTAAATAACCCATTTATTCTAACTTCTAAGAGAGTGGAAATATTCCCTATTTGAAAAAAAGAAAAAAAGATTTCAAGGGTGGACATCACAAGTGAAGTCCAACATGTTTACATTATAAATGGGCCGAGACCAGCAAGGAAAATCAAGAATTGGGCCGATGTTTTGGGCCAACAGAAGTCTCTAGAGAAAATAGGTCCCACCATCATTATTACACACCTTAAAGCCTTTTCCAACTCTACTAAGTTCTAACTTTTTTTTTTTTTTCAATCTTCCATCTCTATAATTATTCAATTAGAAAAAACTCTTCAATTTGATGAGTGGTGCTATGAATTATTAAACTCATTAGAAAAAGATCATATTGTAATTTTTTGAGGTTATACTAAGAAAAACAATCATAATTTGACACATGAAAAACTGTTGTTACACTTATGAAATTGAATAAAACAAAGCTCTTGTTATGTACCACACGATGTATCGTCAGTGTTTTGAATTATTAAGCAGAAAAAGAAGAAGAAGAAGAAGTTGAATTGAAACGTCCAACTCTCACATGAAGTCCGGAGGGGGAAAGAAGAAGTTGACAACCTCACATCGTTCATCTCACGTGGACCCATTTCTTAACTTTATCCTTCACTAGCCTCGTGTTGTAAAGAAGAAAGAAAAATATTTTTCAACCCCCTAAATATTTATTAATTTCCCCCTTCACTGAAGGCGATAAATATTTTTGGTTTCTATGGCTAAGGTTCACCCACGTGTTCCATTTTCATTCGTTCATGACTGGATTTCGTTGGCCCCACCGGATAGACTCGTACACACATGATTAACCAAAAGAATAGTATAGAACCAAAGAAGAAGAAGTGAGAGAGAGAGAGAGAGACATTACATACCATTTTGAGTTTTCCACCATTGAAGCATGGCTTCCAAGCTTTGTGACTCGTGTAAGTCCGCAACAGCCACTCTCTTCTGCCGTGCTGACTCTGCTTTCCTTTGTCTTGGCTGTGACTCCAAAGTTCACGCAGCCAACAAGCTTGCCTCTCGCCATGCTCGTGTTTGGGTTTGTGAAGTCTGTGAGCAAGCTCCGGCTCATGTAACCTGTAAGGCTGACGCTGCCGCTCTCTGCCTCACTTGCGACCACGATATTCACTCTGCTAATCCGCTCGCACGTCGTCATGAACGTGTTCCAGTTACGCCTTTCTACGACACATCCAACTCTGACAACTCACTCCCTGTTAAACCTAGCGCTGCAATCAACTTCCTCGACGACCGTTACTTCTCCGATGTCGACGCTGATGCCGCCGATGTTAGTAGAGAAGAAGCCGAAGCTGCTTCCTGGCTTCTTCC
>CSaBBX3:KGN65417
TCCTTCCCCCTTTTCTCTTTTTTTTTTTTCAATTTTTTTCAATTCTTCTCTATCTTTTCCTTTTTTTCTTCTCTTTTCTTTTTTCTTCTCCCTCTACTCACAAGTCCGAACAAATGGCATGCCCCGCCCCGTGATGGCCCGATCCGCGCTCTCTCTTATCACTAGACCAACGGAACCCACAATGACCGGCATCGGTTTTTGTTCAAAATTAAGGTGGATCAGCCGGACGCTCACCCCTTATAAAACCCCTAATAAGGTAGGTTTATAAGAGAGCAACTGTTAAGTGAGTATTATTGGAGGGAGATGTATTTATAATTGAATCATTCCCAACTCCAACTTCATGTTGTCGCTCCCCCTACTCTCAATCATAAAATCCTCCAAAACTCTATCCCACTTTCACAGATGGGACCTACGTCGGCATACACACCACGACAAACTACAAAATCCTTCTCATCATTTTTATTATATATATCTTTCTAACCAAATCAATTTTTTTTTTTTAATGTGGCTTAGAGCTTTCCACGTGGCGTTGTACTACTCGTCTGCTTCCAGATTTCCTTTCTCCCAACTAGTCAAGATAGTTCATAGATGTTAGATTTGCAAAACAAAATAAAACAAAGTCCCCCACCACTCCCCTCCTCAAACATATCTCTTCCAAACACTTCTAAGCTTTCTTCGCGGGAGACAGGGCATGCTTCTCTATTAACACCCGCCCATGGGAATTGACGGTGCCACTGTTGTTAATGGTTTCCGCGGCAGACCCTGCGGTTTCTGCAAGGCTGACCCTGCCGCCGTCTATTGCCGACCTGACTCTGCTTTTCTCTGTCTCTCCTGCGACGCCAAAATTCACTGCGCCAACAAACTCGCTTCTCGCCATGACCGCGTCTGGATGTGCGAGGTTTGTGAACAAGCTCCTGCTGTGGTCACGTGCAAAGCTGATGCTGCGGCTCTTTGTGTCACTTGCGATGCCGATATTCACTCTGCTAACCCACTGGCCAGCCGCCACGAGCGTGTCCCCGTCGAGCCTTTTTTCGACACCGCCGAATCAGTCGTTAAGTCCTCTTCTGTTTTGAATTTTCTAGTCCCTGATGAAACTAATGTCTGCGACGGTGTCCATCACCATGAGGAGGTGGAGGTTGCTTCCTGGCTTTTATCCAACCCGTCTTTCAACTCTAAGCTCGTCCACGGCCCTGAAATCAAAACCCAGCTTGGAGGTGATCATTTGTTCTTCACTGAAATGGATTCTTTTATTGATTTTGAATACCCCAATTCAGTCAACGATGATCACAACGATATTAAAGACAGCATCGTCCCTGTCCAGACGAAGCCAGACCCAACGCCAGTTATTAACCATACCCACTCCCCTGAAAATTGCTACGACATTGAGTTTTGTAGATCCAAGCTCAATTCATTCGGATATCAACCTCAATCACTGAGCCACAGTGTAATTAACTCACCCCCATATCAAAATTGAATGGGTTAAATTATTGATCAATTAAA
>CSaBBX5:KGN61122
ATTCACCAGGGTTTTACATTTTAATGACTATAACACTAATATAAGAGCTAAATGAACCTTTCCCTAATAATAGAAATATATATATATGTATATAAAAGAGAAACAAAACAAGATGTTAATAAGATAAATAATCAACGTGGTGGTTGAACTAAAGAGTATCAAATAAAGACTCTAAACGTCAACATTGACCTTTTAAACTTTGTTTGTAGAGTGATATATGTTTTAAGAGTGATGGAGGGATTTAGCCAAAACTGAAAACAAGAATAGAGCTGTTTGAGCAAAGTACAATCTCTTTAATATCCATACGAAAATGGTGAATGCTACCCTCATCAAAAATAACCAAACCGTGACCCAAAAAAAAAAAAAAAAGTTAAAAATGTCATACTCATAGGTTTCTTTCCTTTAGGTGTTAGAATTTTTATTTATTATAAAATGAATAAATAAAAAGGTATAGTATTTGAAGAAAATGGGAAAAATAAAAATGAAGAAGAAAGAAATTAAAATCAATAGTTGTGGTGTGGCATTCACCACGTACTGTCGTACCACTGGTCGGTGCCTAGATTTTCTTTCATTCTTAAATCCCATAAGCTTAAATAAACACACAACCCATTTCCCAATTCCACCAATTTCCCATTTCCTCACTCCCAACTCCCCATTATGCACTCCTTCGCCGCCCCCTGGTCCGGCGTTCCCGCCTCTACCAAACCCCTCTGCTGTTCCTGCAAGTCTGCCACCGCTGCTCTCTTCTGCCGACACGACACTGCCTTCCTCTGTCTCCGCTGTGATGCCCAAATCCACACTCTCTCCGGCACGCGCCACCCACGTGTCTGGCTTTGCGAGGTCTGTGAGCAAGCTCCCGCCACCATCACCTGCAACGCCGACGCCGCCGCTCTCTGCCCTTCCTGCGATGCTGACATCCACTCTGTTAATCCCCTCGCTCGTCGTCATGACCGCTCCGCTATTCAACCCTTCTACGATTCGCCTCCCTCTTCCTCTGTCGCTTCTGTCTTCAAATTCCTTATCCCGACTCAACACCAACACGACGCCGTTCAACCAGATTTGAAATCGGAGGACATTTTCTTCTCCGATATGGATTCGTTGATTGATTTCGATTACCCGACTGCTGGTGATGGTGTTGTTCCTGAACAATCCAATCCAGGAACAGAGTCCACTACACAACTCACCGATTCCTCTACTAGAAATTTCTCCGGGTTCCAGCTCTGTAGCACTCGATCTAAACTCGATGCCATTAGCTACCCATCTCAGAACCTTAGCCATAGTGTAAATTTCTTTTCAACCCACTTTTCTTTGACTCTAAAATTCTTGCCCAAATTGATTTATATTCCGTTCTGCTCTGTTTCTCTGTTTTACTCTGTATTGCTCTGTTTCAGGTTTCTTCATCTTCTTTAGACGTAGGAGTTGTGCCGGATCGGAACACGGCCTCCGACGCGTCGTTTCCGACGGTGGAGAAGGCGGTTCAATTGCGGGGGATGGAGCGGG
>CSaBBX15:KGN53769
TTCAATTTGTTTTTTTACCATATTTCCACAAGTTGTAACCAATATTTGGATATATATTTAATTTGTTACTATTTTAAAAGAATTATTTATGTGTTAGAATGGATACATTTATCAATTAAACCCAACCTTTCTAGATTTTTTCCCCTTTAATGTCTTATAATTTTAATATAAACAACTATATACTTTAAATACAATATCATAATTATCAACATTCTAATTTGAACCTGCAATCTTAGTCACCCTTAAAACTTAATTTAGGGTTTGAAAATACCCACACATTTTTAATTCAAAATATAGGAAAATGAAATATAAAATTGAGAGTAGGCCTGCAACGAAACATCCAACTCAAAACCGGGTCCCACCGGAGTCATCGGTAGCCATAAGATAATGCATTACCTTTTTAAAGCCACTAAATAATTGCCACGTGGCGAAACATGGATTCTAACCCCTTCACTCCAACTTCTCTCCCTTTAGCTACAGTTAGCAATCCCTCCCCCCCTCTCTCTCTCTCACTCTCCCCCTCAAAACCATCACAAAATCAAGAAAGAATATATATATATATATACATATATATATAACTCATACAGATAAAATAGTAATATGTTGAAGACAGAAGACGAGTACCGTGGGAGTGGCGGCAATGGATGGGGCGCCGTAATTTGCGAGGCATGTGAGAGATGTCCAGCAGAATTCATCTGCAAAGCAGACGCGGCATCACTATGTGCGGCGTGCGATGCAGAGATCCACTCGGCAAACCCCTTGGCTCGACGGCACCAACGGGTGCCGATCAGCAGGGGTGGAGCCATGTTTCGTAGCGTAGAAGAGGAAGATGAGGAAGAGGCGGCTTCTTGGTTGCTGATGAATCCAGGAAAGAACAACGACAACAAAAACAATAACAACAACAATAACAATGGAATGTTTTTGTTGAGTGGGGAAGATGAAGAGGATGATGAGTATTTGAAATTTGTGGAGTTCAATGGGAATAATGAAGAAGATGATGATGAATTTGAAACATTGAAGAACAACAATTATGGTGGAGGAGGAGACAGTGTTGTGCCTATCGATCAATTTGAAGGGAATAAGAATCACGATCATCATCTTCATCATCATCATCACGAACAGCAACAACAAAATCATGAGATATTGTTGGAGCAAAGCTATGGAGGGCTTGTTGATGCTTCTGAATTCTTTCACACTTCTTCAAAACCTTCTTTCTCCTACAATGGCTTCCTCACCCATGCTGTAAACACTCTTCCTCCTTAACTCTCTCATTATTCTTTTGTTTCTAAATTTAGTTTTAAAATATAAGGTTGGGAATTTTCTATGTTTGATCATTTGTTTTGAACTATTTGGAAAAATTTTCTTTTAATTTGGTTTCTTTTGAATATGCAAAAGGCTTAGATTCTAAATTCTTATTTGGTTTGGTTCTATAATCTTTTAAAATTTTCAATTTTTACTTTTTATTCTAGTTTTTTTTTTTTTTTCTTTTTGGTAAGAAAA
>CSaBBX18:KGN45963
GAAGCTAGCTCTAATATTTAAGTCAATAGAATGATAATGTATTCAAGTGTGACAAGTTAAGGGTTAGGAGAGTTATAGATCTCAAGTAGGACCTAGTTAAAATTTTCATTTGGGTTACGTTTAACTTAGGTTACCATAAGTTAATAATTTTTCAATCTTGCTAGATCGAAAGAAGTTGAATGGGGATAATAAATATAATGTTCAGATCGTTGGAGAAGGATTAACTTGCGCATGTTAGAGAATGTGCTCAAAGTCATAAATATATAAACAAAAACAACTTTTTTCATTGATATGAGATTTTATACCTAAAACGAATAATTGTATGGTTGAAAAATACATATTTAATATCATATCATTTAATACATTTTTTTTTACCGTTTGTTATGGCAGGGGGGTTAGTTGTAGCAGGGAAGGAATGAGTAGATAAAGAAAGTGATTGTTATTATTGTTATTATTTTTTTATCCGATTTTTAATTGTATTGATAAAAGAATAAATGAAATATATATAGTTGGGTCCTTGCAGTGTGGGGCATGACTATGACACGTTGAGGGTCTCTTAAGTTAAAGCAAGAACGCCAACATTTTTTCGCAAACTCACTGCTCTGTCTGACTACATTGTTGCTACTTCAGCTTCCCCCCTTTCTCTATGATTTTCATACTCCAAAACTGATAAAATCTGCAAAAGAAACAAGGTTGAATGAAATGATGTCAAGAAAAAACATAGCAAACGCAGTAGGCGGAAAGACCGCAAGAGCCTGCGACAGCTGCGTCCGTAAACGAGCACGATGGTACTGCGCCGCAGATGATGCTTTCCTCTGCCAATCATGCGACACCACTGTTCATTCCGCTAACCCTTTAGCCCGTCGCCACCAACGCCTTCGTCTAAACGCCTCCAATTCATCACCCCTTAATTCCCCATCTTGGGTTTCCGGTTTCACCCGCAAACCCCGCACCCCACGCCCCCGCCCAAAATCCAACGACCTCATCCACGTGTCTGTCGTACCAGAGACAGACGACGCCACTTCCCACGAAAACGAACATCTAGAGGATCAATTGTTGTATAGAGTGCCGAATTTGGACGTGAATGTATCTGACTTTGGTGGGGATGTGGAGAGGAATTTGGAGAGAGAGTGGTTTGATATAGAGGAGGAGTTGGGTTTGGTTAAAGTGGAGGAGGATTGTTGGAGAATCGGGGAGGGGTTTGATAGTGATCAGGTTGATTTCTTTATGGATTTTGAGGAGATTAAGATGCCTCCTCTTGTAGTTGGTGTTAAAAATGAAAGACATGAAGATGAAGGTGATGAATCTGGAATAACCGACAAGAACAAAAGAAGAGTATTGAGTTTACGATTGGATTGTGAAGCTGTGATTGCGGCTTGGGGTAATCTTCAGTCTCCTTGGACAAATGGACAACGCCCTGATTTTGATCCTGACCAACCTTGGCCCAACTCCATGGTTTTCTTCCTACTTTTTCTCTACAAAAATTACACATTTCTTTAC
>CSaBBX24:KGN43392
TGATTTATTCAGTGTATGAAATCATTGCAGGAAGCTAAGTCTATTTATTGTCGCCATGGTCCTCATGGGTCAGAATTGATTGTTCACGAAAGTTTTCTTCTCTTCCCCTTTATTCTCGTGCCGAGTATGAATTTGTGTTAGTTTCTTGGAGCTGGGGCCATGGTTAGTGGCCATATCTTTCCACTTAAAGGCAGGTTCAGGTTTCACCTACCTATCCTCAGTTTTCCAATTATGTGTTCTTGTTTAATTAGCAGCTGAAATATTTACCTTTTTTGGGCATTTTAATATAATTCTGGATTTTAGCTGATAGCTTATGCGGATTTGTTGAGGGGGAAATCGTGGGGGTATGGTATATATATTCATTTGTAGGTTGGGTTCTTAATCTTTGTTTTGAGCTGAACGAACTCTTTTGCTGAAAGTAACCACTTTGGAAATGCCTTTTTTTGGCATTTGTAAGGATTTGAGGAGTGGTTTTGATCCTTTAATTAATGTAATTTTGATCTATTGCAGAAGTTGAATTTAGCTTGTTCCTATAGTTGATTCTAGTCTTGGAAATCTAGAAGGATTTCGAAGGGAAAGTTTCAAGGATCTGATTGCAGCATGGGTTACATATGTGATTTCTGTGCGCAACAAAGGTCGATTGTGTATTGTCGATCTGATGCTGCAGCTTTGTGCTTATCTTGTGACCGAAATGTTCACTCTGCTAATGCCTTGTCAAGGCGCCACTCGAGAACATTGTTGTGTGACCGGTGCCATTCACAAGCAGCATTTGTTAGATGTCCTGAAGAGAACATTTCACTTTGTCAAAATTGTGACTATATGGGGCATAGCTCATCTGCCTCCATTTCGTCTCGAAAGAGGCAACCAATCAATTGTTACTCAGGCTGCCCGACGGCTGCAGAGCTCTCATCTATCTGGTCATTTGTTTTAGATCTCCCTTCTGGTAGCGACGCTTGTGAGCAAGAATTAGGATTGATGAGCATTGCCGAAAATAGTGCTGTAAATGCCTGGGGCCCAAATGATAAAGCTGGTCAAAATGTTTCTGGTGTAGATGAAACCAATGAGTTCTCAAGTGTGGATAAATCAATTTGGTATGGATCGTCTTCAATGCCTCACATTATGGACCAACCGATTACTATGGATGCAACTTCACCCAAGGTATTTAACGATAAATCATATTCTCCAGTTGTAAACTAGAACCAAATGGTTTCTGAATCAGTTACGTTGTTTCATTCAATCCAAATCCTTCTTATATTTTGTGGTTCCCCCAAAATTCTTGTTGATAGGCCAAACTAGTAGAGAGTGTATAGTCCTAATTTACTAATCTATGTGGAAATGACAAACCAAAAAGGATATAGACTCGTAGGTTCATCTCTCAATCTTAATGACATCAATCTATTTCTACCATATTAATACCTTATGGCTTTCCTTTTGAAAATGTGAGTAGGTTGTAAGAACATAATGTATAAGCAAACTCTCGGTTTGGAATACATTGGTTAG
>CSaBBX1:KGN63817
AAAGTAGCAACTTACCCTTTCAACTTTTAATGGTATCATTCTAATTTCTAATACTTCAAAATAGTGGCAACTTTGTCTTCTTCTCCCATTTTTGGTATGAAGTTTTAGTGTTTTTTTTAGCCTAAAAGCAAAAGATAAACCTTTGCTTAAAAAATGGAGAAAGAAAATGTGAAGTTGACAGAATTTTTAATAGAATGACTAAATTGCTGCTGTTTATAAAGTACCATATTAGCCCAAATTGTTACCTACCGAAAGCTCAAGATTAATAATGAATTTTAACATGATTTAGGAGAATATTTAGACATCATCAACTTAAAGTTGGTGTGAGTTATTAATTTACAATTCAAAGACTATATACTCCAACCCAAATAGCTAGTATGCATGCACCCTAAACGTACATTAATATAACTTATAACTAGCTATGTATAATGGTCAAGTGCCTTAAACTGTTAATTATAAAGTTCATAGAAAGTCTACTGGCAATCTCAGTCTTTTTTCCCACAAAATGGATCTCTCTCAGTCTCAAAAGACCCTACAGTCCCAATAATTGCCAAACCCCACTTGGGCTATTCCAATTCCTTTCTTCAATTTTTTGGCCTCACCCCTTCAAAAACATCTCTTTTCCTCCATCATCATTCCCTTTTTCTTCCTCCAAGCTCCCCTCTCTCTCCCATTTTCAAATTTCCATATGCTAAAGAACTGACGGAGACGATGACAACGTCAACGGCCATGACAGGAGGACGAACAGCTCGTGTTTGTGACAGCTGTTTATGCAAAAGAGCTCGTTGGTTTTGCGCAGCCGACGATGCGTTCCTTTGCCAATCCTGCGACGTCTCAGTCCACTCAGCTAATCAACTCGCGAGACGACATGACAGAATTCGGCTAGAAACGTCGTCGTTTAACTCCACCGATCATCTCCCTCCAACTCCATGGCTTAAAGGCTTCACTCGTAAAGCAAGAACTCCACGTTCAAACAACAACAACAACAAAATTTCTTCAAGTAAAGCTTCTGTTTTTTCCATTGTTCCTGAAATCGGTAACGATAATGAATTAGGATTCTCAATCGATGAAAACGACGACGAACACCACCAATTTCTTGGCCATCAACAAGAAGTCCCTGTTTTTGACCCATTATTTGATGACCAAAAATTGTTGTTAACTGATGAATTGGAGGATTTTGGTGATGGGTTTTTGCCATCGGAGGTGGATCTTGCGGAATTTGTAGCGGATGTGGAGAATTTATTGGGAAGACAAGATGATGAAGAACAACAACAACAAGACCATGATGGAAATACAAATATTATTGTTAAGGTGAAAGATGAAGATTTGGTACAAGATTGTATCAACAAGAACAATAACCATAATGGGTATTTGATGGATTGGGATTTCAAAGAGGAAATCGAAGAAGAAGAAGAAGAAGAATTGAAAATTAAAAACAAGAAGAATATTATTTCATTAAGGTTGAATTATGATGCAGTTATTACAGCTTGGGATGCTCAA
>CSaBBX16:KGN52081
AGAAGCCGAAAAGTATGGGATTAGACAGAAGGTAATGGATAATGCAATTTGAGATGGGGGGCCCTAAACGAGATCTCAACTTTTAGTTGAACCAAAAATAAAAGTGTCCATTTCACAGAGAGAAAGATGTGTGATGGGTTGGTTTCGGAGTTTTCCTCATCCCCTCTTAATTAGAGTACCCCACAAATTTAGGCAGCCAATCAGAGAAGAAGCCTTTGGATGAACTTTGATCTTTCAACCAATGAAGAAGTGGATAAGGCCCTTCTGTATGACCCACACACTGCAAGTCCCTTTTTTTAGTAAAAAAGTGCCCAAAAGTGCAATTCTTTTCCAGTTGACACCCTTCTCTGTTGTGATTTGTGAATTTAACTGTAAAAGCGCAGTCTGTGGGGCATACCCTTGGCCCCTCGATGGTGTCCTGTTAAAATATTTTCTCGTGAACTTTTTATTAAAAAACTCCAACTAGTAGAAAATATCAGACTCGGTCTCTATGCACAGTGTTCAATTTGAAGGCTGAGAGTTGAGTTTTCAATACAAACTCACATTCTCACCTGAGTTTCTAGTCTACTGACTCTTGACGTTTCTGGTTATTTGAATTAAATGACAACAAGGAAAAGTGTGGAGAGAACAGCAGAGGGAGGCAAGACTGCCAGAGCCTGTGATAGCTGTATCAGCAAGCGGGCTCGGTGGTACTGCGCTGCCGATGATGCTTTTCTGTGCCAAGCTTGTGATGCTTCAGTCCACTCCGCCAACTCCTTGGCACGTAGACACGAGCGAGTTCGTCTTCAAACTGCCTCCTTCAGACCCTCTTCAGACAACTCCTCTGCTGCCTCATGGCACCAGGGCTTCACCAAAAAGCCACGGTCGCCTCGAATGGGAAAGACTGCTCCGACGAGGAAACCATTTCCACAGGTACCGGAGGTTAGTGCTAAAGAAGAATCTGAAGAACAAGAACAGCTTCTCCTTCACAGAGTTCCTGTATTGGGAGCTGATTCAAAGGATGGCAATTTGGCTAGTTTTGTTGGGGAAAAAGAAAGCTCAAATGGTTATCTCTCGTATGATATGGATCCTGCTGAATTCGCAGCTGATGTTGAGAGTTTATTGGGAAACTCGCTTGATAATGAGTGCTTTGATATGGAAGAACTGGGGCTAGTAGCTTCCAAAGACCACTCATTGACAAACGATGATTATTCTTTAAACAGCCATGAAATTATTAAGATTGAACCAGATGAGATAGAGGTATTAACTCCGATGCTCGGCATAGAAGCCGATACGATGAGGGAGCCATTTGAGCTGAACTTTATGGACTTTGGCAGCAATCCGACAACGTGCAGTGAGGAAGATGACAAGATGATGATGGAAGTTATGGCAGTAGTGAAGAACGGTGAACTTGAGATGGAGGAGACAAAGATTGTTAAAAACAAAAAGAAAGTATCATTGAGTTTGGATAGTGAAGCAGTGATTATAGCTTGGGGAAGTAGAGGAACTCCATGGACATCC
>CSaBBX20:KGN46619
TAGTTGGAAATAAATTATTTATTGTGACCTCGTCCTACTCCATAGTCGGTTTGAAAACCTTCCATTATATCACTTTTCATTAATATAACACACACATATATATATGTATTTTATTATCATATTCAATGAAAAGCTGAAATATCAACAAAATAAATTAAAGCATTTTAGAATTATCATTGAAATAGCTTTTTGTCTTAAAAGGGTTATAAGAAAATCTACCGATTCCACATTTATAGTACTGTTTATATATATATATATAGCTCATCATGTGATATTTGGATTTTTCTATAAATAAAATTTTAATAGTAGAGCAATAAAATAAGGTCTGCATTATTGGGAGAGTAGAGGACCCATGTATATACTAAAATAATGATTTCATAATCTATGACTTGTTGAATAATTTGCTGAAGATGTGTGTATTATGTAAGGAAATTGAAACAAATACGAATGTGGGTACAGTACTAATATTATCTGCTTTGTTATTGGGTTAATTATTTTTATATACTAAAATGTAATGAAGTTTAGTCATACAATGATGGTTCCTTGTGAATACAAATCCTTATGGTTGAATTATAAGATTCAGGTGAATAAGTTAGCAACATGAAGGAAGGTAAGGAATATAAGAGAAAAAAGAGAAGAAGAAAAGAAAAAGAAATGATATATGATTATATGTGTGACATTGGTATGGTTTAGAGTGGTGGGTAGATTAATGTTGGAATGTAATGGAAGAAAAGTAATTAAAAAGGGAGTAAGCCTAAGATATTGGTTTCACAAGGGAAAAGGACATGGTCCCACTTTGAACATAAATTTCATTTATTTTGTGAACTTTTTGAAGCTTTGGTTTCTCTCTCTTTGCACTTTTTATCTGCAAAATGAGAGAACTTTTTTGCTTTTTGAGCCTTTTTGTCACATTTTTCTGTACACTCATCATATGCCCACATCCACATTTCCTCCTCCCTCTCTGTCACTCTTAACTCTATCCATCTCAACACTAAACAAAATTCAACAAACCTCCATCTTCTAGGGTTTCTTTCTTTCTTTCTTTCTTTCTTTCTTTCTTTCTTAAATTATTATCCAAAACCTCTCCTTCAAAACTCACCTCTTTTCTCTTCGGTATGTTTCTTCTCTTTCTTTCCTCTTTTTTTTTATCATATCCTTTTCACCATATGGATTCTTGCTGCTTCCCCCCCCCCCCCCCATTTTTCATTTTCATTTGCTTATGATCATCAGATTCACCCACTTTTTTGCTGTTTGTTCTCTGGTTTTTCTTTTCTCTATCTCATGTTCTGCAAATGGAAGTTTTTGCTTTCTTTTCTTTTTGCCTTCCAAGGCAAGTTGATTTGATTGATTCCTTTTATTAGAATTCTCATGCCTTCAAACCATGCTTTTTCTTCCTTTTTATATTCATCCTTTTCATACCCTAAATTTTATTTCTATATATGTTTTTTTTTTTATTGTGCCTTTAGATGATTTTGCCTGCTTTGTTCTTCTAGCTGGTTA
>CSaBBX9:KGN63275
GTAAAGTCTCCAATAGTTATAAAACTCTTATGTGTGCATCTTTATTGAAAATTTCAATAGATTAATTTAATTAACTAATTTTGTGTAACTAAAAAACTTGTAGTTATACGAGAAATATGAAGGAGTAAAAATAGATATTTGTGGAATAGAAAGCGAAAAATGGGTGGCCACGTCAGCATCCATGAGTCAAAAAGCTCGAGTAAAACATTACATCAACAAATTTGCATATTTTGTATATGTTTAAATAGGATTAAATTGCAAAAACCATCCCCATTTTCAAGGTGGAAAGTTTAATGGTATAATTACCATTACCACCATAGTTTAAAATTGATTTTTTTGGGGTAACTTATCATAAATTCTTTAGAAAAATACATGAAAGTTGATTTGATTTTGTTTAGGGTTATAGTTTAAATGGTGAAGGTTTAGGACGTTTTCTGTTGGAGGATTACAACGAAAAAGCCGAATTCCCGCCACGAGGTTAAATTCGGAAATTTAAAAATTAAAATAATAATAATGATAATAACTTTAAAAAAAGAAAAAAAGAAAAAAAGAAAATGTTGTTTTTGGTTAATTTGGATTGAAACGGACGAAGAGTTTATTATGGAACCTCTATGCGAGTTCTGTGGAGTGGTGAGAGCGGTTGTTTATTGTAAATCGGATTCAGCCCGATTGTGTTTACAGTGCGATGGCCGCGTTCACTCCGCTAATTCGTTATCTCGACGCCATCTTCGCTCTTTACTTTGTGATAACTGTAATGCTCAACCAGCCATTGTTCGTTGTATGGATGATAAACTCTCTCTCTGTCAATCCTGTGATTGGAACAACAACCCCAACTCCCACCCCAACCCCAGCCCCAATGCCCCTCCTCCTTCTCACATTCTTCATTCTTACTCCGGTTGTCCTTCCATGCCTGATTTCTTCCGTTTCTGGTCTTCTGATCCCTCCTCCCTTCCTCCTCCCCATTCCTGGTTCCCCCCTCCTCCTCCCCCTCATTTCCCTTTCTCAACCACCCCTTTTCATCTTTCCGATCCTCACTCCAAGGTATCTTCTTCCGATCTCCTCCTCATTTCATTAATTAATTCCCTTCAAATCTCATCTCGGTTTCCTTTTTTTCCCCCATTTATAGGGTTGTTCTGATTTTAAAGATGTTACTACCACCACTACTGCTGCTGATGCTACTCATGATCATGATGATTTATGTGAAGCTTTGAATCTTGATGATGTTTCACTTCATTTGGATAACAATGAGGATGAGTTGTTTGGCTGTCCTCAAGGTACTACTATCAAATGTCAATTTGAGGATGGAGAATTGGATTCTCTTTTAATGGAGAAGAATTTCTTTGAGGTTACTGATTCTAATGCTCCTCCTCCTCCTCCTCTTGACAATACCATTGAGGTATATAATAATGTGATTGCATTTTTTTTTTTTCTTTCTCTCTTTTTTTCAAGACATTGAGGTACATGAAATGACCTTTTTTTCTTTTTAAATTTTAATTTAGG
>CSaBBX12:KGN53028
AAATTGTATCATTTCACTTATTTGACCATTTCTCTCAACTCTTTTGGTCAAAGGATAGAAATTCGACTTTGAAATGATAAAAAAAAAAAGAGTAAACATCAAAACTTATAAAATCTTTACTATAATTTAAAAGAGTGGGAAAAGAAATGAGTATAAGTTTGTGTAGGTGGCACGTGGAAATCAATTATAAAACAAAGATGAATCCAAAACGTATTTAAAAAATTAATTATTTTCAATAATTAATAATTTAAGTACTAATCACCTTTATAATAAAACTTATCCAACCATCTTTACACAAGCCACGTGTAAATCTTTGTTCCCCGGTGGCCCACCAATCCAACTATAAAATTAAATATTTGTCAAACCCTTTTTATTTTATTTTCTTTTTCTATAAATAAGAAAAGTTTCTAAACATAACCTTAGAAGAGAAGGAAGTAAGAGAAAGGCTTAAATTAAAATTTCCATATTTTCTATAATAATAATAATAATAGAAGTGAACAATAAAAGTAGGATTAAATTGAAGATTTATATTGGGAGTAAAGCTGAGAGGACCAAATAATAAAATAAAAGTAAAAGAGGGGTGATAGGAAAATATGAAAATAAAAAAGAAAGAAAAAGAGAATTCGTCACTATCATAAAGATTTGTCATAAGATATATTTTTCATGGAAGGGGAGGTGAAATGACGAAAAGGGGTATGAAAGATGGAACGGCAGATCTGCTGCTGCTAGTTCATCCCCCATTTTCGATTGGGATCAGGATATTCTGCCGCTACCGGCCAAACCTCCAGTTGAGATCAACAACAATCTTCAATTTCTCCTTGTACCCACCGATCAAACTTTCCTATTAGGGTTTTTTTTTTTTTTGTTTGTCCCTTTTTCTTTTCTGGGTTCTTCTCCGCTCCACGAAGAAATGGTCTGTTCCAAGTCCACAACAGGGGAGACCGTCCCCTGTGATTTCTGTAACGACCAAGTTGCGATTCTCTACTGTAGAGCCGACTCTGCTAAGCTTTGTTTGTTCTGCGACAAGCATGTTCACTCTGCCAATTTACTCTCTCGGAAGCATGTTCGTTCTCAGATCTGTGATAACTGTAGGTCTGAGCCGGTTTCAATTCGCTGTTCAACGGATAATCTCGTCCTCTGTCAGGAGTGTGATTGGGATGCTCATGGAAGCTGTTCGGTCTCTGCTGCCCACGATCGAACTCCGATTGAAGGTTTCACTGGCTGCCCTTCTGCACTTGAGCTTGTTTCTTTATGGGGTTTCGATCTTGGAGATAAGAAGCTGGAGGAATCTGAGATGTTGGTGCAGAATTGGGTCTGTTCACAGGATTTGGTTATGCCGATTGATTCTTGGGCTTCTAGAGCTAGTGCGACCGCCTTTAACGACCTCATTGTTCCGAATGATAACCCCTTTCTCTTTGCGAATCTGAACTGTACGGATGCTGCTTCGATGTTCAAGAAGCAGAGTCCGAGCTGTGGAAAGCATAAGCAAGTGATTTACAA
>CSaBBX6:KGN61840
TCAAGTAACCAAGGGAATCAAACTATCTTGGTGTGAATCTTCATTGTAGTCTCACACACACACACATATATAATTGAATTTTTATAATGTTAAGAGAACAAATAAAGATCTTAAAAAAAAGGGAGCAAACAATAGATAGTAAAGATACTCCCTCCAAGTCCTATCATCTTCTTCATCGCCCTCACAAAATACTTTCATTCATCTCACACTTGTGATCATTTCTGTTCCTTTTTTCTTAACATTTTTTAACACTCATTTGATTTTAATTTTAGTAATTTTATTACATCCTTCCAACTCCAAATATGTTGAAAGACATTTTAAACCAATTTGACTAGGAGAATTTTTTAAAATAGCAAATTTTACAAAATATTTATAATCTATAACAAATTTTATCACCGATAGTTATTGATATAGTACACTGATAGAATTCAAAATTTTGCTATACCTCGTAAAAATGTTTTTTTAATAAAATGTTTTTTTATTAAAAGTAAATAAATAAATAAACAAAATGAGTTTTTTTTTTAAAATTAAAAAAGAAAAGTCAATCCAATTATTTTTCTAAACTTTATATATAATCTTCCCTTCCATTGAGGAAAAAATACTTCAAAGCAAAAGAAATGAAGATCCGTTGTGATGTTTGCGATAAAGAAGAAGCCTCTGTTTTTTGCCCCTCCGATGAAGCCGCCCTCTGCGCCCCCTGTGACCGCCAAATCCACCGAGCAAACAAGCTCGCCAGTCAACACAACCGTTTCTCTCTCCTCCATTCCTCCGCCTCCGCCTCCGCCGCTGCTACTTCAGAGCCGTTATGCGATATCTGCCAAATCCGGCGAGCGTTTCTGTTCTGTCGGGAAGACAGAGCAATCCTCTGTAGAGAATGCGATATCCCAATTCACGACACCAGCGAACACACCCAGAAGCACAGCCGGTTTCTTCTCACCGGCGTGAAGGTCTCCCCGTCGCCGGCGACTTCTTCTTCTTGTTCCTCCTCCGTGGCAAGCAGCGGCGAGGAAAATGAAGGGTCGTTGAAGAAATGCTCGAGGAAGAGAAGTAAAATGGGGTTTAGCAAAGGATTGGTAATTTCAGAGTATTTGGAGAGTTTGCCTGGTTGGTGTGTTGAGGAGTTTCTTGATTCTTCATCTTCCCCACATCTTTTTTTGTAAAGTTTGAAGTTTTTTCTTTACAAGAACATGGACTGAAGGCCTGCAATGTTACTATCCTTCGTTTGAAATTCTTAGAGTTCTTTTTTCTTTTACAAAGTATTAGAAAGGTAGTTAACCTCATCGGAAAAGTGTAAGGGATGAGCTTAGACAATTGTAAAAGTATCATATCCATCTCATTGGTTTTTAAATTATTAACATTTTGGGGGGTTGGGGGCTTAGGGTAAGGTATTATAATTTAATATCTTCTCCATGTATTATAACAATGTATAATTATTATAGTTTGTGTTTGAAGTGTAGAGTATTATTATGTGAATTGCATTGTAGTCTTGTATTTAAAGTA
>CSaBBX23:KGN43167
ATTTGGATTCAAGAGTGTTTCCAAAACAAACACATGGTGATAGTCTCGTTGAATAATTGAAGTGAACAGGGAAAAGAGGTGAGAGGTAGATATGAAAAGGAAACTTTTTTTTTTTTTTCTTTTTTGGTTTTATAGCATTAAATAATGAGTAAATAAAATGAATAAAAATAATGAAAAAGAGAAGGTCAAGTTGGGTGAGATAGGGCCCCACCACTTACATATCTTTTAAACAAAAGATTTATTAAGAGAGTAAAAGAGAGAGAAGGGAGGAAGGGGGGAAGGGAGGGAGGAAGGCAGGAAAGGAAGGAGAGGAAAGGAAAGGAGAGGAAAGGAAAGGAAGAGAAGGCGATGGTGGATTTTTCTAGAGCTTTTCTTAAAATGTCAGAATAATAAGAATTGAAAGAAAAGAGCTTCCAATCTTAGCTGTTGGTCTTGTCCACTAATGCCGATGAGCCCATAATTCTTTGTCTCCATCTTCCCTCTCCCCAGCGCTTTAAATTCACCTCTCTTTCAATCCCTTCTCCCTCTGGAAACTCTAAATTATTCACATTTCATATTCTATTCCAATTCTACATTTTTATTTTCATTTTTCATTGTTTCATGAAGATCCGTTGCGATGTTTGTGATCAAACTGAGGCCTCTGTTTTTTGTTATGCTGATGAAGCTGCTCTTTGCCATGCCTGTGATCTCCATGTTCATCGTGCTAATAAGCTCGCTGGTAAACACTCACGATTCTCTTTACTTCAACCCATCAAGAAGGATTCTCCTCCTTGCGATATCTGTCAGGTTATTCTTTTTCATTTTCTCCGTTTTTCTACCTAATAATTAATATCTGATTTAATCAGTTGGGTTGTTGGGTTTTGGAGAGTGTTTGATCATCTCATCAGAAGAAGAACTGGAATTTTTATTTATTTCTTGATTTTCAGGAACGGAGAGCGCTTGTATTCTGTCAACAAGATAGGGCAATTCTTTGTAGAGAATGCGACATTTCGATTCACGAAACCAACGAACATACACAAAAGCACAATCGGTTTCTTCTAACAGGTGTGAAGCTTTCTTCAACTTGTTTTTCCTATCAAACATCTTCATCCTCCAATGCCTGTGATATCGATGCCGCCATGGATGTTAAAACTGGAAGCTCCAACGCTTGCAGCAAAAGACCTAAAATGGCGCCAAAAGATCAACAAATCTCAAGTACTTCACATTCCGCTGAAAAAGCTACTCCCCCATCCACAAGCAATAATTATCTGGTCGATCAAGACGGTCAAGCATTAAGCGACGGCGGTTCGTTCTCGACGAGCAGCATATCGGAGTATTTGGAAACATTACCGGGATGGTGTGTGGAGGAGTTTCTAGATCCATCCGCCGCCGCCGCTGCTGCTGCTGCTGCCGCCAATCGTTTCTGTAAGGTTTGCAGTACATTGCCTCAGTATTATTTAGAGTAATTTTGAAACTTCTTCTTCTTCTTCTTCCTCTAACAGTGGATTTGATTTGTGTTAT
>CSaBBX14:KGN53580
AACTAGTTGGATCCTAATTGATCAAAAAGTAATAAAAGAAACCTTAGAATTGATCGTTATGGATAGATTCTTAGTAAGAGCCTAAAAGAGCTAAGAAGACTTGTAAAAAGTAAAACGTTCAAATGAGAAAAAATCTATAACTTAAACCTATCACAATTTAGAATATTTTGTATGACTTAACACCACATCGGTATTAAGTTTTTATTTATTTGTAGTATAAATTTACCGTTAATGGAGATTTGAATAAGTAATATTTAATTTTTTTAAAGAAAATAAGTTAATTTAAAATTTGGATAGAACCAATAATGTGAGAGGGATAATGAGTATAGTATGTATTGGGTTGCATAGAATTAACGTCATATATAATTTTCTAGAAAAGTATAGAAGAAAGAACCTGAATTGAATGAGTGAATTAATTAATTAATGGTAGAAAAAGTTGGATTTGTGGACATAGCAAGGTCACTATATGAATATGATATGATATTAGGAGGGAACGACATGTCGTAATGGGAGTGAAGAAGTACGACAGGAGCTCAGAGGTGCAACGTGGACAAAATTGGAGGGAGGAATTGATACCAAAATATCAATCTGAATTCACATTCCGAATCACAAATCAAATCCCCTTCTTAAACCTCTCCTCAACTTCATCCACTTGCTCCCCAAGGAACCTTATTCCTTTTGATTTCCATCTTCGCTCAAAATAATATTTTCTTTTTTCCTTTATCAGCTTTAACTACCGCTTTGATTCTTCTCAAAACCAGGTAATAGGGCCAAAGTTTTCTTTTTCTTTTCTTGGGTTTTTCCCACAGAGATTCAATGATTATGAATGGGATTTAGAGGATTCGAGAGAAGGTTAGATATTTGAAGATGAAGATTCAGTGCAACGTCTGTGAGATGGCTGAAGCCACTGTTCTGTGTTGTGCTGATGAGGCGGCGCTGTGCTGGGCCTGCGATGAGAAGATTCATGCGGCCAACAAGCTTGCAAGCAAGCACCAGAGAGTTCCTCTCTCTGGTTCTTCATCTCAGATGCCTAAATGCGACATCTGTCAGGTATGAGTTATAGTTACTCACTCTCTTTACCGTTTCATCCATTTCAGTAATTGAGACAGATGGGTTTGGAGAGTTGTGATGTGTTAATGAAATTTTTGGAATAATTTTTTTTTTTTTTTTTTGTGGTAATACTTAGATTGGGACTTAGCTTCTACGATCAAATTTGATTGTGTTACTATGAATTTGAGTTCCATAGACTGAAGTAGATTGATTATGTATACACCCCAAAATAAAAGATCAAGGAGTAATTGAATATGCTTGCCAAATCCCATGAGTTTCTTTATATTTTTGTTTTAAATTTATTATAAATATTTATGTCCAGATCTTATAAAGGGCTAATGATAATCCTACTGGCAAATGAAAGAAAAGCTGGTTCCAGCTCAAGATGAATCTATGGGCAGTTTTAGAAGTTTGAAATTATGGTAAATAGATTTTAAAGATTTTCTAGGG
>CSaBBX13:KGN53325
GTAATGTCTACTTTTAGCATAAACTCTCGACTTTTGTTGTTTCACTTATCGTCAATCGAAAGATCTCATAATGAACAAAGATATTTTTCGGATTTGGATTTTGCTTGTACTCTCAAGTGCCAACAAAAACCATAAACAACATTATCACCAAATAGTCTACCAAAACCTAATCTTTCAACAAACAACTTTACTTTAAAAAGGGAAAAGCAAAAACAAAAGTTGTCGAATACAATGAAAATCTATGGAAACAATTATCCAATGGAAGTAAAAGAAAAAGGAAATCAAAAAACAAGAGAGAGAGAGAGAGAGAGATCAAAGCACGGAACTTGAAATTGGATTGGACAGAGAGATAAGAGAGTGGGATTAGTTTCAACCACAAAATAAGAAATGTTGAAGATGACGAAGATGGCGCCACGTGCAGAAAAGAGGAGGATATTGGCGAAAGGCAAAAAAGAAGGGAAAGATGAACAATTTACCAAACCCCATCTCAACCATCCATTTGTATCCCATCTTGAATCACAGACCTTGTTTGTGAAATATAATCAAAGAAAAATTTGGGACCCGCGTCTGATATGTAACTGGTGGGTGAGAATAATCGGAGAGGGCCATTCGTTTGTCCACTCCCCCACTCTCCCCCCTTTCTCTCTTACAAAACTTGTGGTTATCGACTTCGCTCCCTTCATTGAGTGCTAATTTGACAACAAAAAAAAAAAAAAAAAAAATCCATATCCTTTTCCACCCTCTTCTTCATTGGCTACCATGTGCTGTTCTTCACATTTATTATTGTTTTTGTTAACCCAATTGTCTTCTCGAATCTCCTTTTACCCTCTCAGGTCCCGCTAATCCAACCCCATTTCTTAATTTTCTCTGTTTCTTATTTTATATTTCTTTCAATTCCATTCTCTCTCTTACCCATCATCGTTTTCGTTGTCAAACGTCAAAACCCATCTCTAATGGAGCTTTAAATTGGTCTAGGAAACCTTAGGAACTTGTCGTTGTTTTCGTCGAGGGGGGTTTGGTTTATTATTTGGGGCAAATTCTTTTTTGGGTTTTGTTGTTGTTGATGATGATGATGATGATTTTGTGCGGTTGATTTTGTTTGGGGGGAGGAAATGAGAGTGGGGAGCTTCAATTATGAGAACACTTTGTGACGCTTGTGAAAAGGCTGCTGCTATTGTCTTTTGTGCTGCTGATGAAGCCGCCCTTTGCCGCTCTTGTGACGAGAAGGTATTATTCTCTTGACTTTCGTCTTCTTCTTCTTCCCCTTCTTCTTCTTCTTCTTCTTCTTCTTCTTCTTCTTCTTCTTCTTCTTCTTCTTCTTCTTCTTCTTCTTCTTCTTCTTCTTCTTCTTCTTCTTCTTCTTCTTCTTCTTCTTCTTCTTCTTCTTCTTCTTCTTCTTCTTCTTCTTCTTCTTCTTCTTCTTCTTCTTCTTCTTCTTCTTCTTCTTCTTCTTCTTCTTCTTCTTCTTCTTCTTCTTCTTCTTCTTCTTCTTCTTCTTCT
>CSaBBX21:KGN48894
AGAGTCTCAGCTGCATTTTCCCGTGTAAGATTCTTTCCCTTCATGGCTGGAAAACAGTGGTCAAAACCCACCCTTTTTTCTTGTTCATCTTCCTCAATTTCTTAACTTTTCTTGTTAATTGGTTTGATTCTTCAATTGGGTCGATGCTGGTTTCTGTTATTTCAATGTTCTTAGCTCAGTTTTTTGTGTTTGAATTCTAGGTTTAATTGATAAACTTGTGAAATGTCTTCTAGATTGCTTGTTTGAGTTGCATCTTCACTTGGGTTTTCTTTTGTTTCCGATTTTTTTTTAATCATTTGTTAGTAAATAAAGTTTGTTGCATACTCTTTTTCTTGGATGTTGGGTGGTGCTTATGTTTTGATTTGAAATTTTGGTTGTGGAAGGACTGACTAGTTTAAGAGTTCATAAGCAATAAATTGGCTTAAATTGGTTTTAAATTGCAATGTAAGTTGAGTTCTGGATCTTGGAAAGTAATGGCAGAACACTTTTCAATGGAATCCAGCAGCTTCTCCCCCATTAAGGCGAATCGGCTAAGAAGAAAACTGGTGGCGTTTCGATTTAGACTCAGTTTGAACTGACAGAGATCTTGAATATGAGCCAATGGAGAGAACTTGTGAATTCTGTGCTGCATTGAGGCCAATTATTTACTGTACCCCTGATGCAGCTCACCTTTGCCTTCCCTGTGATGCCAAAGTTCATTCAGCCAATGCACTTTCAAGTCGACATCTTCGAACGCTCTTGTGCGAATTTTGCCGAAGTTTCCCTACTTATCTTCAATGTTTAGATCATCAGATGTTTCTGTGCCGTGGCTGTGATCGAACCCTTCATGTTTCCTCTTCCCAACACCAGAAAAGGATTATCAGAGGATACATGGGATGTCCTTCAGCCAAGGATTTTGCAGCACTTTGGGGGTTTCATGTACACGAAGTTGACAAAGCTAAGTTTGTGTCCACTTCTGGCTCTGAATCTTCCAGTGTTGTTAAGACTTTTGACGCACCGGGACGAAGTCGTTCACATATAGCTGCAGCTGAAAACAAGGTTGGATCATTAACTCATGAAACTTATTTTAGGGAAAGTTTCATGTAAATTTTATGGTTTTCGCTTTAAATGGCAATTGCCTCTTAACAGTTATCTCACTTTTTGTTCTTCATTACTTTATCAAACATGTTTCAAAAGCACTAGGCTTCTAGAACAATGGCTCACTTTATTTTGCACCTACAAATAGAATAACACATCTTGCTTCCAAATTGGTTGACAATTTTTTTCCCTTTGGTTTTCTGATTACTCAGAAAGATATAAAGTACTGCTAAGAAGTTAAGGCGCAATCCTCTGAAAACAATATTTTTCAAAGTTGTTGAATATAACCAGGTAAGTTGCCTTTTGAGGACACCGAGTCAAGGACTAGATATATCCTTTCAGTCTGTAATCGGTCGTAGTTTTTAAAATCGTACAGAAATTTTATGATTTATTAGCTTAGATCTGTCATGATTGTGAACTGCT
>CSaBBX7:KGN62650
GAACGAAGTATTTCATTGAAACTACAAAGAGAAAGAGATAAACCAATTGATTTTGTTAATGAAGCCATGATTAGTATGAATTTTAATATAAACCAAGATGGGTATAGTTTTTTTTTTCTTTTCAAAGTCATACCCCAAAATGACAAGTTTACCCTTTCACAAAAGTGTATAGAAAAACAAAATTAGAAATTGAAGAGTGGGTTTCCCCATTATAGCTTTTGGTGGCCCTTTAAAAGATGAACATCAGAAAAAATTATTCTCTTACTTTTACTATAAGAAAGTGGGTTTTGGTGCTCTAATAATTTTTAAATCTCTCTGTTGCAATTAAACTAATTCATTTCCTTCTTCTCTCCTCTTTTTTTAATGTCAATAATCTCATTTCTCAACTGTAGAGGATCACCAGGGATGTACCGCCATTCTTATTATATTCTGTAATTATTGCATCCCACCATTAGTCTCACAGCTTCTTCACTGATTGCTCCGGCAAACCTTTTTTATTTATTTATATTTTTTTCTTCTTCTTCTTCTTCTTCTTCTTCTTCTTCTTCTTCTTCTTCTTCTTCTTCTTTTTCCTCTTGAATTGCTGATAATCAGAAAGATATGAAGATTCAGTGTGATGTTTGTGAAAAAGGAGATGCGGTGGTGTTCTGCACGGCGGATGAGGCGGCGCTCTGTAATCTTTGTGATCACCGTGTCCACCATGCTAATAAGCTTGCTTCGAAGCATCGACGGTTTTCTCTGCTACGTCCTGATGCAGGGGAGGCTCCTGTTTGCGATGTGTGTAAGGTATTTTGCCAAGATCTGATTTTTGTTTATTTTCGTGGATATGGGGTTTGCTCTGTTTTTGGTTTTTTTTCTTCTTATGTGGGGCTTTTGAATCTGGTTTTGTAGGAGCGGCGAGGGTTTTTGTTTTGTCAACAAGATAGAGCGATTCTGTGTAGAGAGTGCGATGATCCAATTCATTCGGCTAATGAACTCACTAAGAAGCACGATAGGTTTCTTTTAACTGGGATTAAGCTTTCCGCCAGTGCTGCTCTGTACGCGCCATCTCCATCCGGCGAGAAACCAATTGGGAGTGGTGGTTGTGTTGTTTCTGCATCTAAGTCAAAGGGATCTGTCAAGAAAGTGGCTGCGGTTTCCAAGGCCCCAACGATATGCACTCCAAATGTTTGTGTTAATGCCCCAACGAACATAACTCCAGCAGCAGTAGTGAACAAGGGAGGTGGAGGTCAGATTGCGACCGGCGGAGGTGGATCGGCGAGTAGCATATCGGAGTATTTGATGGAGACGCTTCCTGGGTGGCACTTTGAAGACTTTCTTGATTCCTCTGTCTCTCCTCCTTTTGTGGAGGTTTGTTGGTCACTATTACTGTTACTATTACTATTTGTGTGTGAAGTTGATCATCAGAAAGTTTGAGGAATGTTTTTATGTTTACTCTTTTTTGCAGTTTGATGATGGGATAGGATTTCCATTTGTGGAAGGTGATTTGAATGGTTGTTT
>CSaBBX19:KGN46304
AAATAATGCACGGACCACATGATAGTGACATCTAAAAACTTCTCTTATAATGTGGAAATTCAGATAAAAACAATGATGCAAAATATTATATACTAAACATTTAAGAAACTATGAAACTTAAAACTCTAATATCAATGGTTGGAAAAAACCTTTAGCATCAAAACTAAGAAAAATCATGGTTACCATGAAGAAATCTATCTTGTTAAAAAAATATTACAATCACACATAACTCTAAAAACTCATTTTTCACCCTATGAAAGATTGGAGAATACAAAGAAAGAAATTTGATTTGAGTTAGTGAACTTGAAATGAAAATATTTCTAACTACAACAATTTGAAACAAAAACAAAGTAACTCGGATCTATGAGTATTTTGTTTTTTTTGGTGAGTTAATGGGATGAGGAATTGGAAAAGAAAGAGTATTTGATTACTACAAGAAGAGTTGGTTGTTCCCCATCGTACAAAATCGATCGATAGTGTGTTGCTGTTCGTTGTTCATCCCCAAACAAAAAGAGATGGTGTGAAGAATCAAAGCATTTTAGCTAATTTTTTACGACTCCTAAATTCCTCAGCCACAAACCAACGGAGCTTCACAGCCACACAAATGGCCTCCTCTCTTTTCCGCCTTGTTGTCTCCACCATCTTTCTTGATTTTGATTTCCCTGAATCCTCAACCCTTATCCCTTCACCCACCCTTCTCTTTCCTTCTTCAATCCTCCACCTTTTACTTCCCTTTCTCTATCCCCTTCTTTCTCCGTTCTTATTCACTAAAACCCATTTTTCCTCTTCTTCCTCCTTTCCATCTCTCCGGCGCTACTGTTCTACTGGCGGTTTAATTTCATGGGTTTCTTGATCTTGGAGTAGGAAACAGGGAAGTGGGGTTTCTGCGAATCTATTCAAAATCTTAGTTGTTGTTCAGAGGGAGAAGATGAAAATTCAGTGTGATGTTTGTGAGAAAGCTCCTGCTACTGTGATTTGTTGTGCGGATGAAGCGGCGCTTTGTGCGAAATGTGATGTTGAAGTTCATGCTGCCAATAAGCTTGCGAGTAAACACCAGAGGCTTCTTCTTCAGTGTCTTTCCACCAAGCTACCTAAATGCGATATATGCCAAGTAATTACCATCTCTCTTGCTTTACCTTGGTATATTGCTCTTTCATTTGCTAGTTTTGTCGATCTGATGGTCTTTGTTCTGATTTGATGTGTATAAATTAACGATCTTGAGTGTAGGGATGATTATCTCAATAAAATTTACTTAAATCACTACGAAATCCAAAGCTTTGAGCTTTTGTGTATACTCTTAGCACTCTCTCTCACTCGTGAGTATGAAAGTTGGTGACTAGCGATGTTAATCGGGAGGGAAACAAGGTGGAAGAAGTTTGAACACTGGACATTTGGTTGTTACTTGACTTTGAGTAGTTGGAGCTTGAATATAGAATCTTTGATACCACACTAAATTTATCTGTATGCTAAAAGATTTGAGCTTATAAACTATGGAAAATT
>CSaBBX26:KGN43667
ACAATAATAACAACACACACCTGCTGGTGTTTTAAATCAAGATCATCTGCAACAGTGAAAGAAACCAAAATTTCTCTAAAATTAGAAACCTCGAGTGGAACTAATTTTTCTTAGCTTTCCAATCACACCATATGTTTATGTAAGGATAGTGTTCTAATATCCATAGCACAATAAAAAATAAAAAAATGATATGGTTTATGGCAGGGAAAAGAGATGAAAATAAAAGGAAATTAATGAAAAGAAGAAAGTTGGAATCACTGGAGATCAAACAAATTGCAAAGTGTGACATTAATTTTTTTTTTTTTGTTTTTTAAGTAAAGAAAGAAAATGTGATTCCCTTCCAAATCTTATTTTCGATATTGTTCTTCCCTCTCTACCATTCTTTCATTTTTTTAACCAATTTTGGCTCATCCTCTTGGTCTCGTCTTTCTCTAAAAGTCAGAAAAATTGCAGCAAACAGATTTCGACGGCCGCGTTTAATTAACTATTATTTAATACTATTAATTTTACCGTCTTCTACATTTATTGGACTTCACGTAATAAAAGTGTCTCTACAACCATACACCTTACCACATTGGTTAGTGAGTTTGAATAACAATAATGAAAATCCAGTGCGACGTGTGCAGCAAAGACGAGGCGATGCTTTTTTGCACCGCCGACGACGCCGCCCTCTGCTCCTCTTGCGACCACCGTCTCCACCACCAACAACAACCCGATCTCCTCTCCTCTAATCACCATCGTTTCCCTCTCCTCTACCCTAACAACAACAACAACAACCATTTTCCTCTTTGCGATATCTGTCAGGTCTCCTCACCTTTCTCCCATAATAATTAGTTTTGAGATGAGAGAGCTCTATTTAAATCTAATTTTAGTTGTTATATTAAAATTTTCTTTTGACCCATATTTTGTATTGAGTTAGTGATTTATGATGAGGATGGTATCAGATGATGGAGGGAAGTCTAAGCTTTTGGGTACACTTTGTGTTTGTATGTTCACTATCGTTCAAATATCTTCGTTGTAGGAAAGAAGAGCGTTCTTGTTCTGTCAGGAAGACAGGGCGATTCTGTGCAAGGACTGTGATGTTGCAATCCATTGGGCGAATCAAGTTACTCGGAATCACCAACGCTTTCTTCTTACTGGTGTTAAGCTTTCATCAGCTGCTGCTTTTTCATTATCTTCTTTACCTAATTCCAATTCGCACCTTGTAGGGGCTAATAATGTTTCTTCTACTCCTGTCTCCCATTCGCCTTCCGTTGCTGAGAGTTCTACGGCCACTGCCTCCGCCGCCCACGGTTGCGGGTCAATGAACGGTGTGGCGGAGTATTTGATTGAGCCGCTTCCCGAATGGCATTTTGAAGAATTTCTTGACTCTTCTTCTACCACTACTACTAATGCTCCTCCTCCTCATCCTCTTGCTTTCTCTAAGGTCTGCCCACTCACTTTTCTCTTTTTCTCGAAAAAGAAAATACAATCGTTTCAACGTATCATTGTTGAACTCAA
>CSaBBX17:KGN52118
AGAGTCTCAGCTGCATTTTCCCGTGTAAGATTCTTTCCCTTCATGGCTGGAAAACAGTGGTCAAAACCCACCCTTTTTTCTTGTTCATCTTCCTCAATTTCTTAACTTTTCTTGTTAATTGGTTTGATTCTTCAATTGGGTCGATGCTGGTTTCTGTTATTTCAATGTTCTTAGCTCAGTTTTTTGTGTTTGAATTCTAGGTTTAATTGATAAACTTGTGAAATGTCTTCTAGATTGCTTGTTTGAGTTGCATCTTCACTTGGGTTTTCTTTTGTTTCCGATTTTTTTTTAATCATTTGTTAGTAAATAAAGTTTGTTGCATACTCTTTTTCTTGGATGTTGGGTGGTGCTTATGTTTTGATTTGAAATTTTGGTTGTGGAAGGACTGACTAGTTTAAGAGTTCATAAGCAATAAATTGGCTTAAATTGGTTTTAAATTGCAATGTAAGTTGAGTTCTGGATCTTGGAAAGTAATGGCAGAACACTTTTCAATGGAATCCAGCAGCTTCTCCCCCATTAAGGCGAATCGGCTAAGAAGAAAACTGGTGGCGTTTCGATTTAGACTCAGTTTGAACTGACAGAGATCTTGAATATGAGCCAATGGAGAGAACTTGTGAATTCTGTGCTGCATTGAGGCCAATTATTTACTGTACCCCTGATGCAGCTCACCTTTGCCTTCCCTGTGATGCCAAAGTTCATTCAGCCAATGCACTTTCAAGTCGACATCTTCGAACGCTCTTGTGCGAATTTTGCCGAAGTTTCCCTACTTATCTTCAATGTTTAGATCATCAGATGTTTCTGTGCCGTGGCTGTGATCGAACCCTTCATGTTTCCTCTTCCCAACACCAGAAAAGGATTATCAGAGGATACATGGGATGTCCTTCAGCCAAGGATTTTGCAGCACTTTGGGGGTTTCATGTACACGAAGTTGACAAAGCTAAGTTTGTGTCCACTTCTGGCTCTGAATCTTCCAGTGTTGTTAAGACTTTTGACGCACCGGGACGAAGTCGTTCACATATAGCTGCAGCTGAAAACAAGGTTGGATCATTAACTCATGAAACTTATTTTAGGGAAAGTTTCATGTAAATTTTATGGTTTTCGCTTTAAATGGCAATTGCCTCTTAACAGTTATCTCACTTTTTGTTCTTCATTACTTTATCAAACATGTTTCAAAAGCACTAGGCTTCTAGAACAATGGCTCACTTTATTTTGCACCTACAAATAGAATAACACATCTTGCTTCCAAATTGGTTGACAATTTTTTTCCCTTTGGTTTTCTGATTACTCAGAAAGATATAAAGTACTGCTAAGAAGTTAAGGCGCAATCCTCTGAAAACAATATTTTTCAAAGTTGTTGAATATAACCAGGTAAGTTGCCTTTTGAGGACACCGAGTCAAGGACTAGATATATCCTTTCAGTCTGTAATCGGTCGTAGTTTTTAAAATCGTACAGAAATTTTATGATTTATTAGCTTAGATCTGTCATGATTGTGAACTGCT
>CSaBBX10:KGN46619
ATCAATTTGTGGACAACGACCTTCCTTCCAATCCAATATACTACATTATTATTATTTTTGTTATTCTTATTATTATTATTTTATCATTATCAATTTCCAATTTTACCCCTCACTCAAATCTTCTTATTTTCTGTGGGGTCCTTCACCTTTTTAGAGCTTTCATTCTAAACCACTCACCCTCTTTTTTTTCCTTTCTTCTCTCTTTACGCCATTATTCACTTCTTCTCATCAATTCAATTTCCTCCACATTTTCTTATTTATTATTGTTTTTTCTTTTCTTTTCTTTTTTTTTTTTTTTAATTTTTCATTTACTTTTTAACCTTTTGTTTCTCAATTACCCTTTTTGTGAAAGGAAATAGATTGCTTCATCTATACAAGTGTGTGGAAATAAATGGTGTTGATTACATGGGTTTCTCAGATAGTGGCAAATATGTCATTATGCTGTAAATCCAGGACAAAGTTGGTCCTCCATCAATTTCCCATTTAGATTTTAAACAACTACAATTTGTGGTTGCCTATATATATATATATATATATATACCTCCAACTCTTAAGGTATCGGGAGCAGCCACATTTACATTTTAGACTTGAGTTTTTGTGAAGGAAAACGCAAAAATGTGTAGAGGTGTGGAGGAGGGAAACCACGGTCACGCTCACGGTCGCGATGGTTGCCGGCAGTCTCCAGTGATCCAGAAGGGCGTTGTGTCGGCAGCTGGTGTGGTGATGTGCGAGCTGTGCAACTCGAAAGCTTCATTGTATTGCCAAGCAGATGATGCGTATTTATGTAGGAAATGTGACAAATGGGTTCATGGTGCAAATTTCTTAGCCCTCAGGCATATTAGGTGCATTCTCTGTAATGTTTGCCAAAACCTTACACAAAAATACCTCATGGGAACTTCAACTGAGGTTCTTCTCCCTACCATCATCGCTTGCGCCGAAGCTAACGACTGTAACAACAATGGCAATCGTAACCCATGCTGCTCAGTAATGTTCAAAAGGCCCTTTCTCTTTTTGTAAAATCTTTCATGTTCTTCATCAATCTCTGTTTGTCTTCCAATCTTTCTTTCTTTAGTCTAGCAAAAATGGCTTTTGTAATCATACTGCAAAGAAACAGGGGTGAAATTCTTGTACATTTGTTTGTTTGTTGCAACCCCAAGTTGCTGGTTTGTTTAAGTTTTGTTGTTAAGTTAGATTAGAGAAGATTTTAAAAACAGACACGAGAAAAAAAACAAAATCGCTATCAAAGGCTGTTGTTTTCTGGGCAAAAAATGCAAAAATTAGTACCTGAAAAGAGGAGATTGGAAGTTGTATTATTTATTATTATGATCAAAATTGTTTTTATTATACTCTCAGAGACTATCGACTCTGCCAAACAGTGACCAACACAGATTACGTGGGAGTGAAAGAAAGAATAATCTTATTTATATACTAATGAAAAAATGAGTTGCTTCTTTGCCCAGTAACCGATGAATTGCGTGGGTGAAAAGGCAAGAGGCTAAA
>CSaBBX25:KGN43541
TAAAGAATGAATGTATGATGAGGAGTCGACTTACTCTTACATTCACACCCACGTTAAGAATTTAATTAACTAATTAATAGAAAAAAAAAGTTAATTTGATTAATGCTTCAATAGAAACTACCTACATGCACCGATTCAACTAATCAACTATTCTAAATTTATTATTAATTTTTAATACGATATATTTTAAAATAATAAAATCAATTAAAATATTTATAAATATAATAAAGTTTTAAATTTCACGAGTGACCGACCATCTAAAATTAAAGAAAAAAAATAGAAAATTAGATAACATTGTTAGTCTTAGTTTACCATTTACAAATAAATAGATAGACATTTTAGATATTAACTAAACAACCCAACAACTCAAACTTAAGAACAATATTGTATAAATTATAAAACAAAAATCATAAATAAAAAGAAAATTTATGTTTGAATTGTAAAATTTTATAATGTTTTATTTTATATCTAAATAAAAAAATAACATAAAGGGTATGATTGATTATAAATAATGAAACTTGCTTTTCCTTCTTGTCCTATTTACCAACCTTCTATATATAAATCAACACCCTCAAAATCCCCATTTCCTTGACAATCAAGCTTCCATTTCCAACAAATTAAACAATCATGTGCAAAGGTGTAGAACAGGAAGAAACGACCCAAGTCGCCGTCCGGCAACGTCGGACCACCGATGACGGGGCAGCCGGCGGTGGCGATCCTGTACGGTGTGAGCTATGCGGTTCCAGGGCGTCGCTGTATTGCGAAGCCGACGAGGCGTATTTGTGCGGGAAGTGCGACAAATCGGTTCACAGCGCGAATTTCTTGGCCCTGCGGCACGTCCGGTGCTTGCTTTGCAACACCTGCCAGAGCCACACGCAACGGTATCTATTGGGAGCTTCCATGGAGGTTGTGCTTCCTCCAAGTCTTGTGAGTAGGGAGAGGAATTTCCTTAATTACCACTGTGATTCAGATAGTTTTGTTCAGAATTGCTCCCAAGTTTTGAAAACTCCTTGTCTCTTTCTGTAATTTCCTTCTTTAATTTGGCCTTGTTTATTATTATCATTATCATTATTTTTCTTCCATGTTATAAACTTATAATTAAAGTGAAAAATCTCTGATTTTAGGAGATCATGTCCCCCTGCTCCTGCCACCCCTTTTCTAATATTTTGTTCTTATCAAATCAAAATTTAAACACTCATAGGTATACCAACCAAGAACATTCTTTTACATTTAATAACTAACTCATACCATAACTCAATTGATATATAATGGGTGAATTTAAAGTTTAAAAGGAAAAAAAAAAGAAGAAGAAGATTAGACACCATTATGAAATTTGTGAATATTTAATTTTTTTCTCCTCCTATTTTCTAATTCTAGTGGTGGAGCTTATGTGAGTGGTCAATTATTAAAGTGAAGGTCTTTTCTTTAATCTGAGTTTCAAGATCTTTTTGGTGTTGTACGAAACTTAATTAGATATCTTTTCAGTTGGTCTTGGATACA
>CSaBBX22:KGN49170
AGAAAATCCTTATAAATGATATTCTCAAATGGTACAAAAGTCAAGAAAATGACATTGTTTTTATAGATTCTTAAATTAAAGACTTCTGTAAAATCAATCAAAACCCAAAAAGAAAAAAACAGTAATAGGAAGGAATTTTCTTTAAAGACAATGAACGTAACACCTAATTGTGGACATAACAATTCCAACGTTATAAAATTAAAGTAGATGTTAATTAAACATCGATACATATATACTGTAAAATAGATGGTTGACTATATGTTGAAATTGTTGTAATACATTCTTGGAATTCAAAGCAAAACCAAAAACGAAAACAGAAAAACCATCAAAATCTATGGAAAAAAAGAAGTAGAAAGGTTCGCCCACAGAATGGTATTCATTGATTTTGGCCACAAATGATTATCTCAAACACCCACTTGCCCCATCTCCCCCTTTCCATGATATTTCTTCGTCCAAATACAGAGTTAAAAAAAAGAAAAGACAACCCAACTTGATGTCCTTACAGTTATCCCATCTGCACAATATTCTCTTCGTTAATGGCATCTTGTGTTATATAAATAAGTGAGTGATAAGAGGAAACAAAAACTATATTAAAAAAAAAAAAAAGAAGAAGAATGAAGAAGTTGTGCGAGCTGTGTGGGTGTGTGGCTACGGTGATGTGCGAATCAGACGCAGCCATGTTATGTTGGGGTTGCGATTCGAAGGTGCATGGGGCTAACTTTATAGTGGGGAAGCATTTGAGGGTTTTGCTGTGTCATGATTGTCAAGCCCCTACCCCTTGGAATGGTTCTGGCCCTAACCTTGTGGCTACGGTTGCCTTTTGCCACAATTGTGTTCACAAAAATAGGCGGAATAATGGGAGACGGTGTGAGAAAGCTTGTGGGAGCTCTGATGGCGGCGGAACTACTGCACCTAGTGGTTGCGATGACGATGACGATGAGATTGAAAATCAAGTGGTGCCTTGGTTATCTTTGTCCCCCAGCTAATTGAAAATTTTCTTCCCCTCTATGATTAATCCGTGCCCCATGCAATTTAATAATTATAGTTTGGAATCACTTTTTGGTTCTCTATAATAATGTACAATGTAAATTTATCCTTTAAATTATGGGTAGGTACTCTAGGAATTTCATTTTTTTATAAGTATACCATTCAACAAATGTAATGGGGAAATTTTGAACTTTACACCTCAATTATATCTGTTCTCGCCCAACCAGAAAATTATGTAAATGTGTTTCATTGTGTGATGATTAAAATTTGTACCTTATCTAATTAAAGGTACTTGTGTACGTATAGTCACGATCATAAAGTATATAATTACACTTATGAAAGATGGATAGATATGGTATAAAAGTGTTGCTACAACTCACTGTTTTCAAAACTATATATTAAAAATTGTAGACAGAGAAAATAGAGAAAAGTAAAAACAGCTCTTACATTACCAATCAATTGATCCAAAAAATTTAACTTAGTAGGCTTGTTCTTCTTTAATTTGGTCATGTT
>CSaBBX11:KGN59860
TTCACGTGGCAAATGTTCCTCGTGGACCACAGGATGCCACGTAGGAATTGCTTCGAATCTTCAGGCTCTTCAATCTTTGCTGACACGTCATCACCCAAACCCAAAAAATATCTCGGAGAGCGAGTCCACTCAAAACGTCAGTCCAAGATATCCCAAATATTTATTTATACCTATAATATATTTCCTATCTTTTTTTTCTTTTTTCTTAATTCACTCTCCATGAGCATTCGACACGTGGCAAGAGGGTTGCCGCATGAGTGGTAGACGCCGATTCAGTATGAAGAAACGGGAAATAATCTACTAGGAACCGCTTAATCAGTTAGACGGACAAGATTTGAGCACGTGGCAGTGCAACTGCCGGTGGATGAAATCTGAGTGATTGGAGAGGGTGGATTATTCCACGTTGATGGCACGGGAGAAGCGATTCACTGTTAAAGATATTTTTACATATTGAAAGAGAAGTGAAATATCTAAAATAGCCCTCAGAAATATTTAAGGGTGTAAAAGCCAAAAGGGTTGTAATTTAGAGCGAAGATTAAGGGCAGTTCCCCTAATATAAGGAAATTGTACTTTCCCCTTCTCCTTCCCCTCCTTTTATTCTTCGGCATTTCTTTCGGAATGAACAGATGAAAGGGAGAAGGAAGAACTAGAAAGAGAAGAAAAAATCAGCGGCTGAAAAATCAAAGAGGGTTATAAGAATACCATCCACAACAACATCAAAGACTGAATCTGAGATTTCCAACAACACACCAAAAATGATTAAGTGTGAGCTATGTGGGCATCAAGCCAGGATGTTCTGCGAGTCCGATCAAGCTAACCTCTGTTGGGACTGCGATGAGAAGGTTCACTGTGCTAATTTTCTCGTTGCTAAACATTCTCGGACCCTTCTTTGTCATGTGTGCCAGTCGCCGACTCCATGGGCCGCCTCTGGTCGGAAACTTACACCCACCGTTTCTGTGTGTGAGGGATGTGTTCAAGTCCATGATGGTAAATGCGACCAGGAGCGTCGTAGGGAAAACGAGGTGGAAGTTGATGACGGCGATGATTTTGTCGATGATGAAGGATTCGATAGTTATGAGGGAGGTGATAGTGAGGAAGACGATGATGGGGAAGAGGATGACGATGAGGAAGAAGACGATGAGGACGGAGAAAACCAGGTGGTGCCCTGGTCCTATGCATCTTCTTCATCACCACCGCCGCCTCCGACAGTGACTTCTAGCAGCGAGGGTGAGATTTCAGCCGGCGCTGGTGTCGCCTCGAAGCGGATGAGAGAATACGGCGTCGATCTCGATTCCGATGTATGTATTTTTTAGGTTTTGTTTTCTCGCTATTGCCTTTTCTTCTGTGTTATCTTTTTCCTTAGTCTGTGTTGAAGGAATTCGTTCGGGATTTCGGAATTTCTTGTTCATTCATTCGCTCTTCTGGAACCGTTGTTTTGATTAATACATCAAAAATCCACGGTTTTCACTTCTCCAAGTGAATCTGACTCAAGATTTAGAC
>CSaBBX2:KGN64618
TTAAAGTTTTGGGACATATTTTAATTTAATTTAACCTATATTATCCACAACCGTTCTTTTATCCATACCAATATGTTTAGGGTTAAAAGCTAGTAGTGACACAATGAAGAAAGAACTATTGGACTAAGTGTGTATATATATATATATACTGAAAAATAGGAAATGTAAAAAGTATTATGATGTGAGGAGAAATGTTTTATTTTTTGTAATTAGGTATAAACATGTGTGCATTTGGTAAAATTAGGAATGATGAGATGACACAAAACTGAAATCCATAATAAATCTTACAAAATAAGCAAATCGAATAATTTGAAAGTGAGAAAAAAATGAGAGAAATGAGACCCATATTCTATTATCAATAATAATAATCCATATCCCCCTGCTTCAATACATGGCAAACACACACAGGTTTCTCCATAATACAATTCTCCATATAATGGGACCCAAATTTCCCCCCTTATGTCCAATCATAAACACATTAATTATACACATTTCTTTAATTTAACAACCAACTTGCACACAAACCAAACCAAACCAAACCCCCTCCTCTCACCTCTGTTATTTTAAACCAGTGCCCCAAAAGGATCCAATGCCCTCCTCACAAGAGAATCTGAATCCAATCCCGGAGATTTGGAGTTGAAATTTATGAAGAACATCAAGTGCGAGCTTTGCGATTGTAGAGCCAATGCGTATTGTGAATCGGACGAATCCAGTTTGTGTTGGAGCTGCGATGCTAATGTTCACTCAGCTAATTTCATTGTTGAAAAGCATTCAAGGATTTTGCTTTGCCAAATTTGCCAATCTCCCACTCCTTGGACTGCCACTGGCCCCAAGCTTGGCCCTACTCTTTCTCTTTGTCAGCTTTGCGTTCTTCCTCAAAATGTTGCTTCCCTAAGATTTCGTCATCAGGATCCTCTCCATTCTGGCTCCTCTACCACCAGAGATTTTGATCATCATCCTAACGAGGATGATGAAGAGAATCAAGTGGTTCCACTGTCACCGCCGCCCGTTTCGAGCTAGTTCTTCTCACTCTCCATTGTTTCTTCGTCTTTGTTTAGATCTCTTAGTAATAGCATTACCCCATGTCACGAAGAAGCTAGATCGAATAGGTACATGGGACTTTCTCCTTTTTTTTAGTATAACAAAATGAATCAAAATATTTACAAAATATAACAAAATTTTAGATTTTATCATAAACGCTCGTAGATATATTGATAGACACTATAATCTTCTTTCATGTTCGTCAATATTATTGATACCTATTAGTGTTTACCAATATCTATTTTTGATAGAATTTAAAATGTAATATATTTTGTAAATATTTTTGATAATTTCACTCTTTTTAATAATTACTTCGTCTTTTTCTTCTAGACTCTGAAAAAATGGACTGTGTTGCTTGTAAGTGTAAATAACAATTCCCAATAATATGCCTCATTTTGGGCTTTCCATTTTAGTGGGGATCCCATGATTATTCATATTCACAATTATATTATTGTATGA
