# Supplementary material for: Genome-Wide Identification of the B-Box Gene Family and Expression Analysis Suggests Their Potential Role in Photoperiod-Mediated β-Carotene Accumulation in the Endocarp of Cucumber (Cucumis sativus L.) Fruit
Source: Genes (Basel). 2022 Apr 8;13(4):658. doi: 10.3390/genes13040658 (PMC9031713; doi:10.3390/genes13040658)
Supplement: Supplementary file 1 [file genes-13-00658-s001.zip › 4. Table S5_Cis elements in the promoter sequence of CsaBBX proteins.xlsx]

## Sheet: Cis elements 
	Table S5: Cis elements in the promoter sequence of CsaBBX proteins
CSaBBX1	ABRE	ACGTG	965	970	ABRE	cis-acting element involved in the abscisic acid responsiveness
CSaBBX1	ARE	AAACCA	787	793	ARE	cis-acting regulatory element essential for the anaerobic induction
CSaBBX1	Box 4	ATTAAT	262	268	Box 4	part of a conserved DNA module involved in light responsiveness
CSaBBX1	Box 4	ATTAAT	331	337	Box 4	part of a conserved DNA module involved in light responsiveness
CSaBBX1	Box 4	ATTAAT	399	405	Box 4	part of a conserved DNA module involved in light responsiveness
CSaBBX1	CAAT-box	CAAAT	235	240	CAAT-box	common cis-acting element in promoter and enhancer regions
CSaBBX1	CAAT-box	CAAT	238	242	CAAT-box	common cis-acting element in promoter and enhancer regions
CSaBBX1	CAAT-box	CAAT	340	344	CAAT-box	common cis-acting element in promoter and enhancer regions
CSaBBX1	CAAT-box	CAAAT	366	371	CAAT-box	common cis-acting element in promoter and enhancer regions
CSaBBX1	CAAT-box	CAAT	481	485	CAAT-box	common cis-acting element in promoter and enhancer regions
CSaBBX1	CAAT-box	CCAAT	541	546	CAAT-box	common cis-acting element in promoter and enhancer regions
CSaBBX1	CAAT-box	CAAT	542	546	CAAT-box	common cis-acting element in promoter and enhancer regions
CSaBBX1	CAAT-box	CAAT	547	551	CAAT-box	common cis-acting element in promoter and enhancer regions
CSaBBX1	CAAT-box	CCAAT	572	577	CAAT-box	common cis-acting element in promoter and enhancer regions
CSaBBX1	CAAT-box	CAAT	573	577	CAAT-box	common cis-acting element in promoter and enhancer regions
CSaBBX1	CAAT-box	CAAT	586	590	CAAT-box	common cis-acting element in promoter and enhancer regions
CSaBBX1	CAAT-box	CAAAT	678	683	CAAT-box	common cis-acting element in promoter and enhancer regions
CSaBBX1	CAAT-box	CCAAT	819	824	CAAT-box	common cis-acting element in promoter and enhancer regions
CSaBBX1	CAAT-box	CAAT	820	824	CAAT-box	common cis-acting element in promoter and enhancer regions
CSaBBX1	CAAT-box	CAAT	1021	1025	CAAT-box	common cis-acting element in promoter and enhancer regions
CSaBBX1	CAAT-box	CAAT	1061	1065	CAAT-box	common cis-acting element in promoter and enhancer regions
CSaBBX1	CAAT-box	CCAAT	1089	1094	CAAT-box	common cis-acting element in promoter and enhancer regions
CSaBBX1	CAAT-box	CAAT	1090	1094	CAAT-box	common cis-acting element in promoter and enhancer regions
CSaBBX1	CAAT-box	CAAAT	1134	1139	CAAT-box	common cis-acting element in promoter and enhancer regions
CSaBBX1	CAAT-box	CAAT	1149	1153	CAAT-box	common cis-acting element in promoter and enhancer regions
CSaBBX1	CAAT-box	CCAAT	1167	1172	CAAT-box	common cis-acting element in promoter and enhancer regions
CSaBBX1	CAAT-box	CAAAT	1218	1223	CAAT-box	common cis-acting element in promoter and enhancer regions
CSaBBX1	CAAT-box	CCAAT	1242	1247	CAAT-box	common cis-acting element in promoter and enhancer regions
CSaBBX1	CAAT-box	CAAAT	1295	1300	CAAT-box	common cis-acting element in promoter and enhancer regions
CSaBBX1	CAAT-box	CAAT	1303	1307	CAAT-box	common cis-acting element in promoter and enhancer regions
CSaBBX1	CAAT-box	CAAAT	1325	1330	CAAT-box	common cis-acting element in promoter and enhancer regions
CSaBBX1	CAAT-box	CAAT	1337	1341	CAAT-box	common cis-acting element in promoter and enhancer regions
CSaBBX1	CAAT-box	CAAT	1353	1357	CAAT-box	common cis-acting element in promoter and enhancer regions
CSaBBX1	CAAT-box	CAAAT	1370	1375	CAAT-box	common cis-acting element in promoter and enhancer regions
CSaBBX1	CAAT-box	CCAAT	1379	1384	CAAT-box	common cis-acting element in promoter and enhancer regions
CSaBBX1	CAAT-box	CAAT	1422	1426	CAAT-box	common cis-acting element in promoter and enhancer regions
CSaBBX1	CAT-box	GCCACT	63	69	CAT-box	cis-acting regulatory element related to meristem expression
CSaBBX1	CCAAT-box	CAACGG	722	728	CCAAT-box	MYBHv1 binding site
CSaBBX1	CGTCA-motif	CGTCA	701	706	CGTCA-motif	cis-acting regulatory element involved in the MeJA-responsiveness
CSaBBX1	CGTCA-motif	CGTCA	719	724	CGTCA-motif	cis-acting regulatory element involved in the MeJA-responsiveness
CSaBBX1	G-Box	CACGTT	965	971	G-Box	cis-acting regulatory element involved in light responsiveness
CSaBBX1	HD-Zip 1	CAAT(A/T)ATTG	542	550.5	HD-Zip 1	element involved in differentiation of the palisade mesophyll cells
CSaBBX1	LTR	CCGAAA	249	255	LTR	cis-acting element involved in low-temperature responsiveness
CSaBBX1	MYB	TAACCA	1356	1362	MYB	Myb
CSaBBX1	Myb	TAACTG	1157	1163	Myb	Myb
CSaBBX1	Myb	TAACTG	1475	1481	Myb	Myb
CSaBBX1	MYB recognition site	CCGTTG	722	728	MYB recognition site	MYB recognition site
CSaBBX1	TATA-box	TATAAA	213	219	TATA-box	core promoter element around -30 of transcription start
CSaBBX1	TATA-box	TATAA	214	219	TATA-box	core promoter element around -30 of transcription start
CSaBBX1	TATA-box	TATA	215	219	TATA-box	core promoter element around -30 of transcription start
CSaBBX1	TATA-box	TATATA	352	358	TATA-box	core promoter element around -30 of transcription start
CSaBBX1	TATA-box	TATA	354	358	TATA-box	core promoter element around -30 of transcription start
CSaBBX1	TATA-box	ATATAA	403	409	TATA-box	core promoter element around -30 of transcription start
CSaBBX1	TATA-box	TATA	404	408	TATA-box	core promoter element around -30 of transcription start
CSaBBX1	TATA-box	TATAA	410	415	TATA-box	core promoter element around -30 of transcription start
CSaBBX1	TATA-box	TATA	411	415	TATA-box	core promoter element around -30 of transcription start
CSaBBX1	TATA-box	TATACA	423	429	TATA-box	core promoter element around -30 of transcription start
CSaBBX1	TATA-box	TATA	425	429	TATA-box	core promoter element around -30 of transcription start
CSaBBX1	TATA-box	ATTATA	453	459	TATA-box	core promoter element around -30 of transcription start
CSaBBX1	TATA-box	TATAA	454	459	TATA-box	core promoter element around -30 of transcription start
CSaBBX1	TATA-box	TATA	455	459	TATA-box	core promoter element around -30 of transcription start
CSaBBX1	TCCC-motif	TCTCCCT	915	922	TCCC-motif	part of a light responsive element
CSaBBX1	TGACG-motif	TGACG	701	706	TGACG-motif	cis-acting regulatory element involved in the MeJA-responsiveness
CSaBBX1	TGACG-motif	TGACG	719	724	TGACG-motif	cis-acting regulatory element involved in the MeJA-responsiveness
CSaBBX1	TGA-element	AACGAC	894	900	TGA-element	auxin-responsive element
CSaBBX1	TGA-element	AACGAC	1072	1078	TGA-element	auxin-responsive element
CSaBBX1	W box	TTGACC	431	437	W box	W box
CSaBBX1	W box	TTGACC	1124	1130	W box	W box
CSaBBX1	WUN-motif	AAATTTCTT	989	998	WUN-motif	WUN-motif
CSaBBX10	ABRE	ACGTG	1392	1397	ABRE	cis-acting element involved in the abscisic acid responsiveness
CSaBBX10	AE-box	AGAAACAA	324	332	AE-box	part of a module for light response
CSaBBX10	ARE	AAACCA	167	173	ARE	cis-acting regulatory element essential for the anaerobic induction
CSaBBX10	ARE	AAACCA	639	645	ARE	cis-acting regulatory element essential for the anaerobic induction
CSaBBX10	ARE	AAACCA	1162	1168	ARE	cis-acting regulatory element essential for the anaerobic induction
CSaBBX10	AT~TATA-box	TATATA	517	523	AT~TATA-box	AT~TATA-box
CSaBBX10	AT~TATA-box	TATATA	519	525	AT~TATA-box	AT~TATA-box
CSaBBX10	AT~TATA-box	TATATA	521	527	AT~TATA-box	AT~TATA-box
CSaBBX10	AT~TATA-box	TATATA	523	529	AT~TATA-box	AT~TATA-box
CSaBBX10	AT~TATA-box	TATATA	525	531	AT~TATA-box	AT~TATA-box
CSaBBX10	AT~TATA-box	TATATA	527	533	AT~TATA-box	AT~TATA-box
CSaBBX10	AT~TATA-box	TATATA	529	535	AT~TATA-box	AT~TATA-box
CSaBBX10	AT~TATA-box	TATATA	531	537	AT~TATA-box	AT~TATA-box
CSaBBX10	AT~TATA-box	TATATA	533	539	AT~TATA-box	AT~TATA-box
CSaBBX10	AT~TATA-box	TATATA	535	541	AT~TATA-box	AT~TATA-box
CSaBBX10	AT~TATA-box	TATATAAA	1421	1429	AT~TATA-box	AT~TATA-box
CSaBBX10	AT~TATA-box	TATATA	1423	1429	AT~TATA-box	AT~TATA-box
CSaBBX10	CAAT-box	CAAT	3	7	CAAT-box	common cis-acting element in promoter and enhancer regions
CSaBBX10	CAAT-box	CAAAT	5	10	CAAT-box	common cis-acting element in promoter and enhancer regions
CSaBBX10	CAAT-box	CCAAT	28	33	CAAT-box	common cis-acting element in promoter and enhancer regions
CSaBBX10	CAAT-box	CAAT	29	33	CAAT-box	common cis-acting element in promoter and enhancer regions
CSaBBX10	CAAT-box	CCAAT	33	38	CAAT-box	common cis-acting element in promoter and enhancer regions
CSaBBX10	CAAT-box	CAAT	34	38	CAAT-box	common cis-acting element in promoter and enhancer regions
CSaBBX10	CAAT-box	CAAT	91	95	CAAT-box	common cis-acting element in promoter and enhancer regions
CSaBBX10	CAAT-box	CCAAT	97	102	CAAT-box	common cis-acting element in promoter and enhancer regions
CSaBBX10	CAAT-box	CAAT	98	102	CAAT-box	common cis-acting element in promoter and enhancer regions
CSaBBX10	CAAT-box	CAAAT	115	120	CAAT-box	common cis-acting element in promoter and enhancer regions
CSaBBX10	CAAT-box	CAAT	230	234	CAAT-box	common cis-acting element in promoter and enhancer regions
CSaBBX10	CAAT-box	CAAT	235	239	CAAT-box	common cis-acting element in promoter and enhancer regions
CSaBBX10	CAAT-box	CAAT	263	267	CAAT-box	common cis-acting element in promoter and enhancer regions
CSaBBX10	CAAT-box	CAAT	332	336	CAAT-box	common cis-acting element in promoter and enhancer regions
CSaBBX10	CAAT-box	CAAT	360	364	CAAT-box	common cis-acting element in promoter and enhancer regions
CSaBBX10	CAAT-box	CAAAT	426	431	CAAT-box	common cis-acting element in promoter and enhancer regions
CSaBBX10	CAAT-box	CAAT	473	477	CAAT-box	common cis-acting element in promoter and enhancer regions
CSaBBX10	CAAT-box	CAAT	502	506	CAAT-box	common cis-acting element in promoter and enhancer regions
CSaBBX10	CAAT-box	CAAAT	504	509	CAAT-box	common cis-acting element in promoter and enhancer regions
CSaBBX10	CAAT-box	CAAT	753	757	CAAT-box	common cis-acting element in promoter and enhancer regions
CSaBBX10	CAAT-box	CAAT	758	762	CAAT-box	common cis-acting element in promoter and enhancer regions
CSaBBX10	CAAT-box	CAAAT	798	803	CAAT-box	common cis-acting element in promoter and enhancer regions
CSaBBX10	CAAT-box	CAAAT	815	820	CAAT-box	common cis-acting element in promoter and enhancer regions
CSaBBX10	CAAT-box	CAAT	957	961	CAAT-box	common cis-acting element in promoter and enhancer regions
CSaBBX10	CAAT-box	CAAT	963	967	CAAT-box	common cis-acting element in promoter and enhancer regions
CSaBBX10	CAAT-box	CAAT	1037	1041	CAAT-box	common cis-acting element in promoter and enhancer regions
CSaBBX10	CAAT-box	CCAAT	1054	1059	CAAT-box	common cis-acting element in promoter and enhancer regions
CSaBBX10	CAAT-box	CAAT	1055	1059	CAAT-box	common cis-acting element in promoter and enhancer regions
CSaBBX10	CAAT-box	CAAAT	1132	1137	CAAT-box	common cis-acting element in promoter and enhancer regions
CSaBBX10	CAAT-box	CCAAT	1298	1303	CAAT-box	common cis-acting element in promoter and enhancer regions
CSaBBX10	CAAT-box	CAAT	1332	1336	CAAT-box	common cis-acting element in promoter and enhancer regions
CSaBBX10	CAAT-box	CAAT	1471	1475	CAAT-box	common cis-acting element in promoter and enhancer regions
CSaBBX10	CAT-box	GCCACT	421	427	CAT-box	cis-acting regulatory element related to meristem expression
CSaBBX10	G-box	CCACGTAA	1390	1398	G-box	cis-acting regulatory element involved in light responsiveness
CSaBBX10	G-box	TACGTG	1391	1397	G-box	cis-acting regulatory element involved in light responsiveness
CSaBBX10	GT1-motif	GGTTAA	316	322	GT1-motif	light responsive element
CSaBBX10	MBS	CAACTG	899	905	MBS	MYB binding site involved in drought-inducibility
CSaBBX10	MYB	CAACAG	1248	1254	MYB	Myb
CSaBBX10	MYB	CAACCA	509	515	MYB	Myb
CSaBBX10	MYB	CAACCA	666	672	MYB	Myb
CSaBBX10	Myb	CAACTG	899	905	Myb	Myb
CSaBBX10	Myb-binding site	CAACAG	1248	1254	Myb-binding site	MYB recognition site
CSaBBX10	MYC	CATTTG	798	804	MYC	MYC
CSaBBX10	MYC	CATTTG	1131	1137	MYC	MYC
CSaBBX10	O2-site	GATGACATGG	400	409	O2-site	cis-acting regulatory element involved in zein metabolism regulation
CSaBBX10	P-box	CCTTTTG	320	327	P-box	gibberellin-responsive element
CSaBBX10	P-box	CCTTTTG	993	1000	P-box	gibberellin-responsive element
CSaBBX10	TATA-box	TATA	37	41	TATA-box	core promoter element around -30 of transcription start
CSaBBX10	TATA-box	TATA	371	375	TATA-box	core promoter element around -30 of transcription start
CSaBBX10	TATA-box	TATATA	517	523	TATA-box	core promoter element around -30 of transcription start
CSaBBX10	TATA-box	ATATAT	518	524	TATA-box	core promoter element around -30 of transcription start
CSaBBX10	TATA-box	TATATA	519	525	TATA-box	core promoter element around -30 of transcription start
CSaBBX10	TATA-box	ATATAT	520	526	TATA-box	core promoter element around -30 of transcription start
CSaBBX10	TATA-box	TATATA	521	527	TATA-box	core promoter element around -30 of transcription start
CSaBBX10	TATA-box	ATATAT	522	528	TATA-box	core promoter element around -30 of transcription start
CSaBBX10	TATA-box	TATATA	523	529	TATA-box	core promoter element around -30 of transcription start
CSaBBX10	TATA-box	ATATAT	524	530	TATA-box	core promoter element around -30 of transcription start
CSaBBX10	TATA-box	TATATA	525	531	TATA-box	core promoter element around -30 of transcription start
CSaBBX10	TATA-box	ATATAT	526	532	TATA-box	core promoter element around -30 of transcription start
CSaBBX10	TATA-box	TATATA	527	533	TATA-box	core promoter element around -30 of transcription start
CSaBBX10	TATA-box	ATATAT	528	534	TATA-box	core promoter element around -30 of transcription start
CSaBBX10	TATA-box	TATATA	529	535	TATA-box	core promoter element around -30 of transcription start
CSaBBX10	TATA-box	ATATAT	530	536	TATA-box	core promoter element around -30 of transcription start
CSaBBX10	TATA-box	TATATA	531	537	TATA-box	core promoter element around -30 of transcription start
CSaBBX10	TATA-box	ATATAT	532	538	TATA-box	core promoter element around -30 of transcription start
CSaBBX10	TATA-box	TATATA	533	539	TATA-box	core promoter element around -30 of transcription start
CSaBBX10	TATA-box	ATATAT	534	540	TATA-box	core promoter element around -30 of transcription start
CSaBBX10	TATA-box	TATATA	535	541	TATA-box	core promoter element around -30 of transcription start
CSaBBX10	TATA-box	TATA	537	541	TATA-box	core promoter element around -30 of transcription start
CSaBBX10	TATA-box	TACATAAA	780	788	TATA-box	core promoter element around -30 of transcription start
CSaBBX10	TATA-box	TACAAAA	1010	1017	TATA-box	core promoter element around -30 of transcription start
CSaBBX10	TATA-box	TACAAAA	1088	1095	TATA-box	core promoter element around -30 of transcription start
CSaBBX10	TATA-box	ATTATA	1341	1347	TATA-box	core promoter element around -30 of transcription start
CSaBBX10	TATA-box	TATAA	1342	1347	TATA-box	core promoter element around -30 of transcription start
CSaBBX10	TATA-box	TATA	1343	1347	TATA-box	core promoter element around -30 of transcription start
CSaBBX10	TATA-box	taTATAAAtc	1419	1428	TATA-box	core promoter element around -30 of transcription start
CSaBBX10	TATA-box	TATAAAT	1420	1427	TATA-box	core promoter element around -30 of transcription start
CSaBBX10	TATA-box	TATAAA	1421	1427	TATA-box	core promoter element around -30 of transcription start
CSaBBX10	TATA-box	TATATAA	1422	1429	TATA-box	core promoter element around -30 of transcription start
CSaBBX10	TATA-box	TATATA	1423	1429	TATA-box	core promoter element around -30 of transcription start
CSaBBX10	TATA-box	TATA	1425	1429	TATA-box	core promoter element around -30 of transcription start
CSaBBX10	TCA-element	CCATCTTTTT	177	186	TCA-element	cis-acting element involved in salicylic acid responsiveness
CSaBBX10	TCCC-motif	TCTCCCT	912	919	TCCC-motif	part of a light responsive element
CSaBBX10	TGA-element	AACGAC	15	21	TGA-element	auxin-responsive element
CSaBBX10	TGA-element	AACGAC	943	949	TGA-element	auxin-responsive element
CSaBBX10	WUN-motif	AAATTTCTT	816	825	WUN-motif	WUN-motif
CSaBBX11	A-box	CCGTCC	1142	1148	A-box	cis-acting regulatory element
CSaBBX11	ABRE	CACGTG	3	9	ABRE	cis-acting element involved in the abscisic acid responsiveness
CSaBBX11	ABRE	ACGTG	4	9	ABRE	cis-acting element involved in the abscisic acid responsiveness
CSaBBX11	ABRE	ACGTG	38	43	ABRE	cis-acting element involved in the abscisic acid responsiveness
CSaBBX11	ABRE	ACGTG	84	89	ABRE	cis-acting element involved in the abscisic acid responsiveness
CSaBBX11	ABRE	GCAACGTGTC	230	239	ABRE	cis-acting element involved in the abscisic acid responsiveness
CSaBBX11	ABRE	CACGTG	232	238	ABRE	cis-acting element involved in the abscisic acid responsiveness
CSaBBX11	ABRE	ACGTG	233	238	ABRE	cis-acting element involved in the abscisic acid responsiveness
CSaBBX11	ABRE	CACGTG	340	346	ABRE	cis-acting element involved in the abscisic acid responsiveness
CSaBBX11	ABRE	ACGTG	341	346	ABRE	cis-acting element involved in the abscisic acid responsiveness
CSaBBX11	ABRE	ACGTG	400	405	ABRE	cis-acting element involved in the abscisic acid responsiveness
CSaBBX11	ARE	AAACCA	1151	1157	ARE	cis-acting regulatory element essential for the anaerobic induction
CSaBBX11	Box 4	ATTAAT	1439	1445	Box 4	part of a conserved DNA module involved in light responsiveness
CSaBBX11	CAAT-box	CAAAT	10	15	CAAT-box	common cis-acting element in promoter and enhancer regions
CSaBBX11	CAAT-box	CAAT	47	51	CAAT-box	common cis-acting element in promoter and enhancer regions
CSaBBX11	CAAT-box	CAAT	71	75	CAAT-box	common cis-acting element in promoter and enhancer regions
CSaBBX11	CAAT-box	CAAAT	154	159	CAAT-box	common cis-acting element in promoter and enhancer regions
CSaBBX11	CAAT-box	CAAAT	333	338	CAAT-box	common cis-acting element in promoter and enhancer regions
CSaBBX11	CAAT-box	CCAAT	379	384	CAAT-box	common cis-acting element in promoter and enhancer regions
CSaBBX11	CAAT-box	CAAT	450	454	CAAT-box	common cis-acting element in promoter and enhancer regions
CSaBBX11	CAAT-box	CAAT	564	568	CAAT-box	common cis-acting element in promoter and enhancer regions
CSaBBX11	CAAT-box	CAAT	1330	1334	CAAT-box	common cis-acting element in promoter and enhancer regions
CSaBBX11	CCAAT-box	CAACGG	1428	1434	CCAAT-box	MYBHv1 binding site
CSaBBX11	CGTCA-motif	CGTCA	86	91	CGTCA-motif	cis-acting regulatory element involved in the MeJA-responsiveness
CSaBBX11	CGTCA-motif	CGTCA	136	141	CGTCA-motif	cis-acting regulatory element involved in the MeJA-responsiveness
CSaBBX11	CGTCA-motif	CGTCA	1034	1039	CGTCA-motif	cis-acting regulatory element involved in the MeJA-responsiveness
CSaBBX11	CGTCA-motif	CGTCA	1118	1123	CGTCA-motif	cis-acting regulatory element involved in the MeJA-responsiveness
CSaBBX11	circadian	CAAAGATATC	143	152	circadian	cis-acting regulatory element involved in circadian control
CSaBBX11	GARE-motif	TCTGTTG	820	827	GARE-motif	gibberellin-responsive element
CSaBBX11	GATA-motif	GATAGGA	183	190	GATA-motif	part of a light responsive element
CSaBBX11	GATA-motif	AAGGATAAGG	576	585	GATA-motif	part of a light responsive element
CSaBBX11	G-box	GCCACGTGGA	1	10	G-box	cis-acting regulatory element involved in light responsiveness
CSaBBX11	G-box	CACGTG	3	9	G-box	cis-acting regulatory element involved in light responsiveness
CSaBBX11	G-box	TACGTG	38	44	G-box	cis-acting regulatory element involved in light responsiveness
CSaBBX11	G-box	CACGTC	84	90	G-box	cis-acting regulatory element involved in light responsiveness
CSaBBX11	G-box	tgACACGTGGCA	229	240	G-box	cis-acting regulatory element involved in light responsiveness
CSaBBX11	G-box	ACACGTGGC	231	240	G-box	cis-acting regulatory element involved in light responsiveness
CSaBBX11	G-box	CACGTG	232	238	G-box	cis-acting regulatory element involved in light responsiveness
CSaBBX11	G-box	CACGTG	340	346	G-box	cis-acting regulatory element involved in light responsiveness
CSaBBX11	G-Box	CACGTG	3	9	G-Box	cis-acting regulatory element involved in light responsiveness
CSaBBX11	G-Box	CACGTG	232	238	G-Box	cis-acting regulatory element involved in light responsiveness
CSaBBX11	G-Box	CACGTG	340	346	G-Box	cis-acting regulatory element involved in light responsiveness
CSaBBX11	G-Box	CACGTT	400	406	G-Box	cis-acting regulatory element involved in light responsiveness
CSaBBX11	GCN4_motif	TGAGTCA	1484	1491	GCN4_motif	cis-regulatory element involved in endosperm expression
CSaBBX11	LTR	CCGAAA	612	618	LTR	cis-acting element involved in low-temperature responsiveness
CSaBBX11	LTR	CCGAAA	1390	1396	LTR	cis-acting element involved in low-temperature responsiveness
CSaBBX11	MBS	CAACTG	352	358	MBS	MYB binding site involved in drought-inducibility
CSaBBX11	MRE	AACCTAA	1310	1317	MRE	MYB binding site involved in light responsiveness
CSaBBX11	MYB	CAACAG	821	827	MYB	Myb
CSaBBX11	Myb	CAACTG	352	358	Myb	Myb
CSaBBX11	Myb	TAACTG	317	323	Myb	Myb
CSaBBX11	MYB recognition site	CCGTTG	1428	1434	MYB recognition site	MYB recognition site
CSaBBX11	Myb-binding site	CAACAG	821	827	Myb-binding site	MYB recognition site
CSaBBX11	MYC	CATTTG	10	16	MYC	MYC
CSaBBX11	MYC	CATGTG	894	900	MYC	MYC
CSaBBX11	NON-box	AGATCGACG	1280	1289	NON-box	cis-acting regulatory element related to meristem specific activation
CSaBBX11	O2-site	GATGA(C/T)(A/G)TG(A/G)	83	91	O2-site	cis-acting regulatory element involved in zein metabolism regulation
CSaBBX11	O2-site	GATGATGTGG	1101	1110	O2-site	cis-acting regulatory element involved in zein metabolism regulation
CSaBBX11	P-box	CCTTTTG	509	516	P-box	gibberellin-responsive element
CSaBBX11	TATA-box	TATAAATA	162	170	TATA-box	core promoter element around -30 of transcription start
CSaBBX11	TATA-box	TATAAAT	163	170	TATA-box	core promoter element around -30 of transcription start
CSaBBX11	TATA-box	TATAAA	164	170	TATA-box	core promoter element around -30 of transcription start
CSaBBX11	TATA-box	TATAA	165	170	TATA-box	core promoter element around -30 of transcription start
CSaBBX11	TATA-box	TATA	166	170	TATA-box	core promoter element around -30 of transcription start
CSaBBX11	TATA-box	TATA	172	176	TATA-box	core promoter element around -30 of transcription start
CSaBBX11	TATA-box	ATATAT	176	182	TATA-box	core promoter element around -30 of transcription start
CSaBBX11	TATA-box	TATA	177	181	TATA-box	core promoter element around -30 of transcription start
CSaBBX11	TATA-box	ATATAA	554	560	TATA-box	core promoter element around -30 of transcription start
CSaBBX11	TATA-box	TATA	555	559	TATA-box	core promoter element around -30 of transcription start
CSaBBX11	TATA-box	TATAA	691	696	TATA-box	core promoter element around -30 of transcription start
CSaBBX11	TATA-box	TATA	692	696	TATA-box	core promoter element around -30 of transcription start
CSaBBX11	TATC-box	TATCCCA	149	156	TATC-box	cis-acting element involved in gibberellin-responsiveness
CSaBBX11	TCA	TCATCTTCAT	1117	1126	TCA	TCA
CSaBBX11	TCA	TCATCTTCAT	1179	1188	TCA	TCA
CSaBBX11	TCA-element	CCATCTTTTT	185	194	TCA-element	cis-acting element involved in salicylic acid responsiveness
CSaBBX11	TCCC-motif	TCTCCCT	632	639	TCCC-motif	part of a light responsive element
CSaBBX11	TGACG-motif	TGACG	86	91	TGACG-motif	cis-acting regulatory element involved in the MeJA-responsiveness
CSaBBX11	TGACG-motif	TGACG	136	141	TGACG-motif	cis-acting regulatory element involved in the MeJA-responsiveness
CSaBBX11	TGACG-motif	TGACG	1034	1039	TGACG-motif	cis-acting regulatory element involved in the MeJA-responsiveness
CSaBBX11	TGACG-motif	TGACG	1118	1123	TGACG-motif	cis-acting regulatory element involved in the MeJA-responsiveness
CSaBBX11	WRE3	CCACCT	1021	1027	WRE3	WRE3
CSaBBX11	WRE3	CCACCT	1156	1162	WRE3	WRE4
CSaBBX12	A-box	CCGTCC	942	948	A-box	cis-acting regulatory element
CSaBBX12	ABRE	CACGTG	171	177	ABRE	cis-acting element involved in the abscisic acid responsiveness
CSaBBX12	ABRE	ACGTG	172	177	ABRE	cis-acting element involved in the abscisic acid responsiveness
CSaBBX12	ABRE	GACACGTGGC	299	308	ABRE	cis-acting element involved in the abscisic acid responsiveness
CSaBBX12	ABRE	CACGTG	301	307	ABRE	cis-acting element involved in the abscisic acid responsiveness
CSaBBX12	ABRE	ACGTG	302	307	ABRE	cis-acting element involved in the abscisic acid responsiveness
CSaBBX12	AE-box	AGAAACTT	402	410	AE-box	part of a module for light response
CSaBBX12	AE-box	AGAAACAA	1242	1250	AE-box	part of a module for light response
CSaBBX12	ATCT-motif	AATCTAATCC	510	519	ATCT-motif	part of a conserved DNA module involved in light responsiveness
CSaBBX12	Box 4	ATTAAT	222	228	Box 4	part of a conserved DNA module involved in light responsiveness
CSaBBX12	Box 4	ATTAAT	239	245	Box 4	part of a conserved DNA module involved in light responsiveness
CSaBBX12	CAAT-box	CAAT	3	7	CAAT-box	common cis-acting element in promoter and enhancer regions
CSaBBX12	CAAT-box	CAAAT	20	25	CAAT-box	common cis-acting element in promoter and enhancer regions
CSaBBX12	CAAT-box	CAAT	182	186	CAAT-box	common cis-acting element in promoter and enhancer regions
CSaBBX12	CAAT-box	CAAT	234	238	CAAT-box	common cis-acting element in promoter and enhancer regions
CSaBBX12	CAAT-box	CCAAT	332	337	CAAT-box	common cis-acting element in promoter and enhancer regions
CSaBBX12	CAAT-box	CAAT	333	337	CAAT-box	common cis-acting element in promoter and enhancer regions
CSaBBX12	CAAT-box	CAAAT	355	360	CAAT-box	common cis-acting element in promoter and enhancer regions
CSaBBX12	CAAT-box	CAAT	499	503	CAAT-box	common cis-acting element in promoter and enhancer regions
CSaBBX12	CAAT-box	CAAT	517	521	CAAT-box	common cis-acting element in promoter and enhancer regions
CSaBBX12	CAAT-box	CCAAT	530	535	CAAT-box	common cis-acting element in promoter and enhancer regions
CSaBBX12	CAAT-box	CAAAT	553	558	CAAT-box	common cis-acting element in promoter and enhancer regions
CSaBBX12	CAAT-box	CAAAT	641	646	CAAT-box	common cis-acting element in promoter and enhancer regions
CSaBBX12	CAAT-box	CCAAT	747	752	CAAT-box	common cis-acting element in promoter and enhancer regions
CSaBBX12	CAAT-box	CAAT	802	806	CAAT-box	common cis-acting element in promoter and enhancer regions
CSaBBX12	CAAT-box	CAAT	809	813	CAAT-box	common cis-acting element in promoter and enhancer regions
CSaBBX12	CAAT-box	CCAAT	1041	1046	CAAT-box	common cis-acting element in promoter and enhancer regions
CSaBBX12	CAAT-box	CAAT	1042	1046	CAAT-box	common cis-acting element in promoter and enhancer regions
CSaBBX12	CAAT-box	CAAT	1107	1111	CAAT-box	common cis-acting element in promoter and enhancer regions
CSaBBX12	CAAT-box	CCAAT	1152	1157	CAAT-box	common cis-acting element in promoter and enhancer regions
CSaBBX12	CAAT-box	CAAT	1205	1209	CAAT-box	common cis-acting element in promoter and enhancer regions
CSaBBX12	CAAT-box	CCAAT	1308	1313	CAAT-box	common cis-acting element in promoter and enhancer regions
CSaBBX12	CAAT-box	CAAAT	1326	1331	CAAT-box	common cis-acting element in promoter and enhancer regions
CSaBBX12	CAAT-box	CAAT	1340	1344	CAAT-box	common cis-acting element in promoter and enhancer regions
CSaBBX12	CAAT-box	CAAT	1388	1392	CAAT-box	common cis-acting element in promoter and enhancer regions
CSaBBX12	CCAAT-box	CAACGG	1119	1125	CCAAT-box	MYBHv1 binding site
CSaBBX12	CGTCA-motif	CGTCA	625	630	CGTCA-motif	cis-acting regulatory element involved in the MeJA-responsiveness
CSaBBX12	CGTCA-motif	CGTCA	682	687	CGTCA-motif	cis-acting regulatory element involved in the MeJA-responsiveness
CSaBBX12	GATA-motif	GATAGGA	583	590	GATA-motif	part of a light responsive element
CSaBBX12	G-box	GCCACGTGGA	169	178	G-box	cis-acting regulatory element involved in light responsiveness
CSaBBX12	G-box	CACGTG	171	177	G-box	cis-acting regulatory element involved in light responsiveness
CSaBBX12	G-box	GCCACGTGGA	299	308	G-box	cis-acting regulatory element involved in light responsiveness
CSaBBX12	G-box	CACGTG	301	307	G-box	cis-acting regulatory element involved in light responsiveness
CSaBBX12	G-Box	CACGTG	171	177	G-Box	cis-acting regulatory element involved in light responsiveness
CSaBBX12	G-Box	CACGTG	301	307	G-Box	cis-acting regulatory element involved in light responsiveness
CSaBBX12	GRA	CACTGGCCGCCC	1216	1227	GRA
CSaBBX12	MBS	CAACTG	786	792	MBS	MYB binding site involved in drought-inducibility
CSaBBX12	MYB	CAACAG	930	936	MYB	Myb
CSaBBX12	MYB	CAACCA	282	288	MYB	Myb
CSaBBX12	Myb	CAACTG	786	792	Myb	Myb
CSaBBX12	MYB	TAACCA	1329	1335	MYB	Myb
CSaBBX12	Myb	TAACTG	1084	1090	Myb	Myb
CSaBBX12	MYB recognition site	CCGTTG	1119	1125	MYB recognition site	MYB recognition site
CSaBBX12	Myb-binding site	CAACAG	930	936	Myb-binding site	MYB recognition site
CSaBBX12	MYB-like sequence	TAACCA	1329	1335	MYB-like sequence	MYB recognition site
CSaBBX12	Myc	TCTCTTA	436	443	Myc	MYC
CSaBBX12	TATA-box	TATAA	106	111	TATA-box	core promoter element around -30 of transcription start
CSaBBX12	TATA-box	TATA	107	111	TATA-box	core promoter element around -30 of transcription start
CSaBBX12	TATA-box	TAAAGATT	112	120	TATA-box	core promoter element around -30 of transcription start
CSaBBX12	TATA-box	TATA	121	125	TATA-box	core promoter element around -30 of transcription start
CSaBBX12	TATA-box	TATA	152	156	TATA-box	core promoter element around -30 of transcription start
CSaBBX12	TATA-box	ATTATA	184	190	TATA-box	core promoter element around -30 of transcription start
CSaBBX12	TATA-box	TATAA	185	190	TATA-box	core promoter element around -30 of transcription start
CSaBBX12	TATA-box	TATA	186	190	TATA-box	core promoter element around -30 of transcription start
CSaBBX12	TATA-box	TATTTAAA	212	220	TATA-box	core promoter element around -30 of transcription start
CSaBBX12	TATA-box	TATAAA	264	270	TATA-box	core promoter element around -30 of transcription start
CSaBBX12	TATA-box	TATAA	265	270	TATA-box	core promoter element around -30 of transcription start
CSaBBX12	TATA-box	TATA	266	270	TATA-box	core promoter element around -30 of transcription start
CSaBBX12	TATA-box	TATA	342	346	TATA-box	core promoter element around -30 of transcription start
CSaBBX12	TATA-box	tcTATAAATAgg	388	399	TATA-box	core promoter element around -30 of transcription start
CSaBBX12	TATA-box	TATA	390	394	TATA-box	core promoter element around -30 of transcription start
CSaBBX12	TATA-box	TATA	472	476	TATA-box	core promoter element around -30 of transcription start
CSaBBX12	TATA-box	taTATAAAtc	523	532	TATA-box	core promoter element around -30 of transcription start
CSaBBX12	TATA-box	TATAAAT	524	531	TATA-box	core promoter element around -30 of transcription start
CSaBBX12	TATA-box	TATAAA	525	531	TATA-box	core promoter element around -30 of transcription start
CSaBBX12	TATA-box	TATAA	526	531	TATA-box	core promoter element around -30 of transcription start
CSaBBX12	TATA-box	TATA	527	531	TATA-box	core promoter element around -30 of transcription start
CSaBBX12	TATA-box	TAAAGATT	636	644	TATA-box	core promoter element around -30 of transcription start
CSaBBX12	TATA-box	ATATAT	653	659	TATA-box	core promoter element around -30 of transcription start
CSaBBX12	TATA-box	TATA	654	658	TATA-box	core promoter element around -30 of transcription start
CSaBBX12	TCT-motif	TCTTAC	435	441	TCT-motif	part of a light responsive element
CSaBBX12	TGACG-motif	TGACG	625	630	TGACG-motif	cis-acting regulatory element involved in the MeJA-responsiveness
CSaBBX12	TGACG-motif	TGACG	682	687	TGACG-motif	cis-acting regulatory element involved in the MeJA-responsiveness
CSaBBX12	TGA-element	AACGAC	962	968	TGA-element	auxin-responsive element
CSaBBX12	TGA-element	AACGAC	1379	1385	TGA-element	auxin-responsive element
CSaBBX12	W box	TTGACC	22	28	W box	W box
CSaBBX12	W box	TTGACC	46	52	W box	W box
CSaBBX12	WRE3	CCACCT	165	171	WRE3	WRE5
CSaBBX13	3-AF1 binding site	TAAGAGAGGAA	639	649	3-AF1 binding site	light responsive element
CSaBBX13	ABRE	CACGTG	413	419	ABRE	cis-acting element involved in the abscisic acid responsiveness
CSaBBX13	ABRE	ACGTG	414	419	ABRE	cis-acting element involved in the abscisic acid responsiveness
CSaBBX13	ARE	AAACCA	127	133	ARE	cis-acting regulatory element essential for the anaerobic induction
CSaBBX13	ARE	AAACCA	1017	1023	ARE	cis-acting regulatory element essential for the anaerobic induction
CSaBBX13	ATCT-motif	AATCTAATCC	361	370	ATCT-motif	part of a conserved DNA module involved in light responsiveness
CSaBBX13	CAAT-box	CAAT	53	57	CAAT-box	common cis-acting element in promoter and enhancer regions
CSaBBX13	CAAT-box	CAAAT	92	97	CAAT-box	common cis-acting element in promoter and enhancer regions
CSaBBX13	CAAT-box	TGCCAAC	118	125	CAAT-box	common cis-acting element in promoter and enhancer regions
CSaBBX13	CAAT-box	CAAAT	149	154	CAAT-box	common cis-acting element in promoter and enhancer regions
CSaBBX13	CAAT-box	CAAT	230	234	CAAT-box	common cis-acting element in promoter and enhancer regions
CSaBBX13	CAAT-box	CAAT	249	253	CAAT-box	common cis-acting element in promoter and enhancer regions
CSaBBX13	CAAT-box	CCAAT	256	261	CAAT-box	common cis-acting element in promoter and enhancer regions
CSaBBX13	CAAT-box	CAAT	257	261	CAAT-box	common cis-acting element in promoter and enhancer regions
CSaBBX13	CAAT-box	CCAAT	332	337	CAAT-box	common cis-acting element in promoter and enhancer regions
CSaBBX13	CAAT-box	CCAAT	337	342	CAAT-box	common cis-acting element in promoter and enhancer regions
CSaBBX13	CAAT-box	CCAAT	435	440	CAAT-box	common cis-acting element in promoter and enhancer regions
CSaBBX13	CAAT-box	CAAT	469	473	CAAT-box	common cis-acting element in promoter and enhancer regions
CSaBBX13	CAAT-box	CAAAT	498	503	CAAT-box	common cis-acting element in promoter and enhancer regions
CSaBBX13	CAAT-box	CAAAT	553	558	CAAT-box	common cis-acting element in promoter and enhancer regions
CSaBBX13	CAAT-box	CAAT	682	686	CAAT-box	common cis-acting element in promoter and enhancer regions
CSaBBX13	CAAT-box	CAAAT	693	698	CAAT-box	common cis-acting element in promoter and enhancer regions
CSaBBX13	CAAT-box	CCAAT	750	755	CAAT-box	common cis-acting element in promoter and enhancer regions
CSaBBX13	CAAT-box	CAAT	783	787	CAAT-box	common cis-acting element in promoter and enhancer regions
CSaBBX13	CAAT-box	CCAAT	798	803	CAAT-box	common cis-acting element in promoter and enhancer regions
CSaBBX13	CAAT-box	CAAT	799	803	CAAT-box	common cis-acting element in promoter and enhancer regions
CSaBBX13	CAAT-box	CAAT	801	805	CAAT-box	common cis-acting element in promoter and enhancer regions
CSaBBX13	CAAT-box	CAAT	892	896	CAAT-box	common cis-acting element in promoter and enhancer regions
CSaBBX13	CAAT-box	CCAAT	966	971	CAAT-box	common cis-acting element in promoter and enhancer regions
CSaBBX13	CAAT-box	CAAAT	1026	1031	CAAT-box	common cis-acting element in promoter and enhancer regions
CSaBBX13	CAAT-box	CAAAT	1034	1039	CAAT-box	common cis-acting element in promoter and enhancer regions
CSaBBX13	CAAT-box	CAAT	1130	1134	CAAT-box	common cis-acting element in promoter and enhancer regions
CSaBBX13	CAAT-box	CAAT	1174	1178	CAAT-box	common cis-acting element in promoter and enhancer regions
CSaBBX13	CGTCA-motif	CGTCA	50	55	CGTCA-motif	cis-acting regulatory element involved in the MeJA-responsiveness
CSaBBX13	CGTCA-motif	CGTCA	398	403	CGTCA-motif	cis-acting regulatory element involved in the MeJA-responsiveness
CSaBBX13	CGTCA-motif	CGTCA	936	941	CGTCA-motif	cis-acting regulatory element involved in the MeJA-responsiveness
CSaBBX13	CGTCA-motif	CGTCA	1149	1154	CGTCA-motif	cis-acting regulatory element involved in the MeJA-responsiveness
CSaBBX13	CGTCA-motif	CGTCA	1218	1223	CGTCA-motif	cis-acting regulatory element involved in the MeJA-responsiveness
CSaBBX13	circadian	CAAAGATATC	76	85	circadian	cis-acting regulatory element involved in circadian control
CSaBBX13	GATA-motif	AAGGATAAGG	724	733	GATA-motif	part of a light responsive element
CSaBBX13	G-Box	CACGTG	413	419	G-Box	cis-acting regulatory element involved in light responsiveness
CSaBBX13	G-box	GCCACGTGGA	411	420	G-box	cis-acting regulatory element involved in light responsiveness
CSaBBX13	G-box	CACGTG	413	419	G-box	cis-acting regulatory element involved in light responsiveness
CSaBBX13	GT1-motif	GGTTAA	793	799	GT1-motif	light responsive element
CSaBBX13	I-box	TGATAATGT	139	148	I-box	part of a light responsive element
CSaBBX13	L-box	attctcaCCTACCA	580	593	L-box	part of a light responsive element
CSaBBX13	LTR	CCGAAA	86	92	LTR	cis-acting element involved in low-temperature responsiveness
CSaBBX13	MRE	AACCTAA	164	171	MRE	MYB binding site involved in light responsiveness
CSaBBX13	MYB	CAACCA	371	377	MYB	Myb
CSaBBX13	MYB	CAACCA	489	495	MYB	Myb
CSaBBX13	MYB	TAACCA	659	665	MYB	Myb
CSaBBX13	Myb	TAACTG	576	582	Myb	Myb
CSaBBX13	MYB-like sequence	TAACCA	659	665	MYB-like sequence	MYB recognition site
CSaBBX13	MYC	CATTTG	497	503	MYC	MYC
CSaBBX13	MYC	CATGTG	759	765	MYC	MYC
CSaBBX13	MYC	CAATTG	799	805	MYC	MYC
CSaBBX13	Myc	TCTCTTA	351	358	Myc	MYC
CSaBBX13	Myc	TCTCTTA	643	650	Myc	MYC
CSaBBX13	Myc	TCTCTTA	905	912	Myc	MYC
CSaBBX13	Sp1	GGGCGG	1199	1205	Sp1	light responsive element
CSaBBX13	TATA-box	ATATAA	537	543	TATA-box	core promoter element around -30 of transcription start
CSaBBX13	TATA-box	TATA	538	542	TATA-box	core promoter element around -30 of transcription start
CSaBBX13	TATA-box	TACAAAA	648	655	TATA-box	core promoter element around -30 of transcription start
CSaBBX13	TATA-box	TATAAAA	878	885	TATA-box	core promoter element around -30 of transcription start
CSaBBX13	TATA-box	TATAAA	879	885	TATA-box	core promoter element around -30 of transcription start
CSaBBX13	TATA-box	TATAA	880	885	TATA-box	core promoter element around -30 of transcription start
CSaBBX13	TATA-box	TATA	881	885	TATA-box	core promoter element around -30 of transcription start
CSaBBX13	TATC-box	TATCCCA	503	510	TATC-box	cis-acting element involved in gibberellin-responsiveness
CSaBBX13	TCA	TCATCTTCAT	391	400	TCA	TCA
CSaBBX13	TCA	TCATCTTCAT	742	751	TCA	TCA
CSaBBX13	TCA	TCATCTTCAT	1064	1073	TCA	TCA
CSaBBX13	TCA	TCATCTTCAT	1067	1076	TCA	TCA
CSaBBX13	TCA	TCATCTTCAT	1070	1079	TCA	TCA
CSaBBX13	TCA-element	CCATCTTTTT	449	458	TCA-element	cis-acting element involved in salicylic acid responsiveness
CSaBBX13	TCT-motif	TCTTAC	645	651	TCT-motif	part of a light responsive element
CSaBBX13	TCT-motif	TCTTAC	907	913	TCT-motif	part of a light responsive element
CSaBBX13	TGACG-motif	TGACG	50	55	TGACG-motif	cis-acting regulatory element involved in the MeJA-responsiveness
CSaBBX13	TGACG-motif	TGACG	398	403	TGACG-motif	cis-acting regulatory element involved in the MeJA-responsiveness
CSaBBX13	TGACG-motif	TGACG	936	941	TGACG-motif	cis-acting regulatory element involved in the MeJA-responsiveness
CSaBBX13	TGACG-motif	TGACG	1149	1154	TGACG-motif	cis-acting regulatory element involved in the MeJA-responsiveness
CSaBBX13	TGACG-motif	TGACG	1218	1223	TGACG-motif	cis-acting regulatory element involved in the MeJA-responsiveness
CSaBBX13	TGA-element	AACGAC	992	998	TGA-element	auxin-responsive element
CSaBBX14	ABRE	ACGTG	545	550	ABRE	cis-acting element involved in the abscisic acid responsiveness
CSaBBX14	ARE	AAACCA	755	761	ARE	cis-acting regulatory element essential for the anaerobic induction
CSaBBX14	ATCT-motif	AATCTAATCC	612	621	ATCT-motif	part of a conserved DNA module involved in light responsiveness
CSaBBX14	AT-rich element	ATAGAAATCAA	679	689	AT-rich element	binding site of AT-rich DNA binding protein (ATBP-1)
CSaBBX14	Box 4	ATTAAT	412	418	Box 4	part of a conserved DNA module involved in light responsiveness
CSaBBX14	Box 4	ATTAAT	416	422	Box 4	part of a conserved DNA module involved in light responsiveness
CSaBBX14	Box 4	ATTAAT	420	426	Box 4	part of a conserved DNA module involved in light responsiveness
CSaBBX14	CAAT-box	CAAT	17	21	CAAT-box	common cis-acting element in promoter and enhancer regions
CSaBBX14	CAAT-box	CAAT	49	53	CAAT-box	common cis-acting element in promoter and enhancer regions
CSaBBX14	CAAT-box	CAAAT	120	125	CAAT-box	common cis-acting element in promoter and enhancer regions
CSaBBX14	CAAT-box	CAAT	154	158	CAAT-box	common cis-acting element in promoter and enhancer regions
CSaBBX14	CAAT-box	CAAAT	208	213	CAAT-box	common cis-acting element in promoter and enhancer regions
CSaBBX14	CAAT-box	CAAAT	238	243	CAAT-box	common cis-acting element in promoter and enhancer regions
CSaBBX14	CAAT-box	CAAAT	288	293	CAAT-box	common cis-acting element in promoter and enhancer regions
CSaBBX14	CAAT-box	CCAAT	300	305	CAAT-box	common cis-acting element in promoter and enhancer regions
CSaBBX14	CAAT-box	CAAT	301	305	CAAT-box	common cis-acting element in promoter and enhancer regions
CSaBBX14	CAAT-box	CCAAT	335	340	CAAT-box	common cis-acting element in promoter and enhancer regions
CSaBBX14	CAAT-box	CAAT	399	403	CAAT-box	common cis-acting element in promoter and enhancer regions
CSaBBX14	CAAT-box	CAAAT	441	446	CAAT-box	common cis-acting element in promoter and enhancer regions
CSaBBX14	CAAT-box	CCAAT	556	561	CAAT-box	common cis-acting element in promoter and enhancer regions
CSaBBX14	CAAT-box	CAAT	569	573	CAAT-box	common cis-acting element in promoter and enhancer regions
CSaBBX14	CAAT-box	CAAT	585	589	CAAT-box	common cis-acting element in promoter and enhancer regions
CSaBBX14	CAAT-box	CAAAT	610	615	CAAT-box	common cis-acting element in promoter and enhancer regions
CSaBBX14	CAAT-box	CAAAT	615	620	CAAT-box	common cis-acting element in promoter and enhancer regions
CSaBBX14	CAAT-box	CAAT	815	819	CAAT-box	common cis-acting element in promoter and enhancer regions
CSaBBX14	CAAT-box	CAAAT	860	865	CAAT-box	common cis-acting element in promoter and enhancer regions
CSaBBX14	CAAT-box	CAAT	1100	1104	CAAT-box	common cis-acting element in promoter and enhancer regions
CSaBBX14	CAAT-box	CCAAT	1187	1192	CAAT-box	common cis-acting element in promoter and enhancer regions
CSaBBX14	CAAT-box	CAAAT	1209	1214	CAAT-box	common cis-acting element in promoter and enhancer regions
CSaBBX14	CAAT-box	CAAAT	1212	1217	CAAT-box	common cis-acting element in promoter and enhancer regions
CSaBBX14	CAAT-box	CAAT	1217	1221	CAAT-box	common cis-acting element in promoter and enhancer regions
CSaBBX14	CAAT-box	CAAAT	1232	1237	CAAT-box	common cis-acting element in promoter and enhancer regions
CSaBBX14	CAAT-box	CAAT	1257	1261	CAAT-box	common cis-acting element in promoter and enhancer regions
CSaBBX14	CAAT-box	CAAT	1298	1302	CAAT-box	common cis-acting element in promoter and enhancer regions
CSaBBX14	CAAT-box	CAAAT	1313	1318	CAAT-box	common cis-acting element in promoter and enhancer regions
CSaBBX14	CAAT-box	CAAAT	1405	1410	CAAT-box	common cis-acting element in promoter and enhancer regions
CSaBBX14	CAT-box	GCCACT	904	910	CAT-box	cis-acting regulatory element related to meristem expression
CSaBBX14	CGTCA-motif	CGTCA	355	360	CGTCA-motif	cis-acting regulatory element involved in the MeJA-responsiveness
CSaBBX14	G-box	GCCACGTGGA	542	551	G-box	cis-acting regulatory element involved in light responsiveness
CSaBBX14	G-box	CAGACGTGGCA	880	890	G-box	cis-acting regulatory element involved in light responsiveness
CSaBBX14	G-Box	CACGTT	544	550	G-Box	cis-acting regulatory element involved in light responsiveness
CSaBBX14	LAMP-element	CTTTATCA	719	727	LAMP-element	part of a light responsive element
CSaBBX14	MYC	CATTTG	120	126	MYC	MYC
CSaBBX14	MYC	CATTTG	1405	1411	MYC	MYC
CSaBBX14	P-box	CCTTTTG	675	682	P-box	gibberellin-responsive element
CSaBBX14	TATA-box	TATA	136	140	TATA-box	core promoter element around -30 of transcription start
CSaBBX14	TATA-box	TACAAAA	166	173	TATA-box	core promoter element around -30 of transcription start
CSaBBX14	TATA-box	TATA	216	220	TATA-box	core promoter element around -30 of transcription start
CSaBBX14	TATA-box	TATA	325	329	TATA-box	core promoter element around -30 of transcription start
CSaBBX14	TATA-box	ATATAT	359	365	TATA-box	core promoter element around -30 of transcription start
CSaBBX14	TATA-box	TATATA	360	366	TATA-box	core promoter element around -30 of transcription start
CSaBBX14	TATA-box	ATATAA	361	367	TATA-box	core promoter element around -30 of transcription start
CSaBBX14	TATA-box	TATA	362	366	TATA-box	core promoter element around -30 of transcription start
CSaBBX14	TATA-box	TATA	380	384	TATA-box	core promoter element around -30 of transcription start
CSaBBX14	TATA-box	TATA	464	468	TATA-box	core promoter element around -30 of transcription start
CSaBBX14	TATA-box	TATAA	1058	1063	TATA-box	core promoter element around -30 of transcription start
CSaBBX14	TATA-box	TATA	1059	1063	TATA-box	core promoter element around -30 of transcription start
CSaBBX14	TATA-box	TATACA	1265	1271	TATA-box	core promoter element around -30 of transcription start
CSaBBX14	TATA-box	TATA	1267	1271	TATA-box	core promoter element around -30 of transcription start
CSaBBX14	TATA-box	TATAAA	1330	1336	TATA-box	core promoter element around -30 of transcription start
CSaBBX14	TATA-box	TATAA	1331	1336	TATA-box	core promoter element around -30 of transcription start
CSaBBX14	TATA-box	TATA	1332	1336	TATA-box	core promoter element around -30 of transcription start
CSaBBX14	TATA-box	ATTATA	1352	1358	TATA-box	core promoter element around -30 of transcription start
CSaBBX14	TATA-box	TATAA	1353	1358	TATA-box	core promoter element around -30 of transcription start
CSaBBX14	TATA-box	TATA	1354	1358	TATA-box	core promoter element around -30 of transcription start
CSaBBX14	TATA-box	TATAA	1376	1381	TATA-box	core promoter element around -30 of transcription start
CSaBBX14	TATA-box	TATA	1377	1381	TATA-box	core promoter element around -30 of transcription start
CSaBBX14	TATA-box	TAAAGATT	1485	1493	TATA-box	core promoter element around -30 of transcription start
CSaBBX14	TCA	TCATCTTCAT	467	476	TCA	TCA
CSaBBX14	TCA	TCATCTTCAT	639	648	TCA	TCA
CSaBBX14	TCA	TCATCTTCAT	862	871	TCA	TCA
CSaBBX14	TCA-element	CCATCTTTTT	431	440	TCA-element	cis-acting element involved in salicylic acid responsiveness
CSaBBX14	TCT-motif	TCTTAC	74	80	TCT-motif	part of a light responsive element
CSaBBX14	TGACG-motif	TGACG	355	360	TGACG-motif	cis-acting regulatory element involved in the MeJA-responsiveness
CSaBBX14	TGA-element	AACGAC	493	499	TGA-element	auxin-responsive element
CSaBBX15	ABRE	GCCGCGTGGC	420	429	ABRE	cis-acting element involved in the abscisic acid responsiveness
CSaBBX15	ABRE	CACGTG	422	428	ABRE	cis-acting element involved in the abscisic acid responsiveness
CSaBBX15	ABRE	ACGTG	423	428	ABRE	cis-acting element involved in the abscisic acid responsiveness
CSaBBX15	AE-box	AGAAACAA	1280	1288	AE-box	part of a module for light response
CSaBBX15	ARE	AAACCA	525	531	ARE	cis-acting regulatory element essential for the anaerobic induction
CSaBBX15	ARE	AAACCA	1372	1378	ARE	cis-acting regulatory element essential for the anaerobic induction
CSaBBX15	ARE	AAACCA	1418	1424	ARE	cis-acting regulatory element essential for the anaerobic induction
CSaBBX15	ATCT-motif	AATCTAATCC	1395	1404	ATCT-motif	part of a conserved DNA module involved in light responsiveness
CSaBBX15	Box II	CCACGTGGC	420	429	Box II	part of a light responsive element
CSaBBX15	Box II	CCACGTGGC	421	430	Box II	part of a light responsive element
CSaBBX15	CAAT-box	CAAT	3	7	CAAT-box	common cis-acting element in promoter and enhancer regions
CSaBBX15	CAAT-box	CAAAT	5	10	CAAT-box	common cis-acting element in promoter and enhancer regions
CSaBBX15	CAAT-box	CCAAT	39	44	CAAT-box	common cis-acting element in promoter and enhancer regions
CSaBBX15	CAAT-box	CAAT	40	44	CAAT-box	common cis-acting element in promoter and enhancer regions
CSaBBX15	CAAT-box	CAAAT	44	49	CAAT-box	common cis-acting element in promoter and enhancer regions
CSaBBX15	CAAT-box	CAAAT	61	66	CAAT-box	common cis-acting element in promoter and enhancer regions
CSaBBX15	CAAT-box	CAAT	113	117	CAAT-box	common cis-acting element in promoter and enhancer regions
CSaBBX15	CAAT-box	CAAT	192	196	CAAT-box	common cis-acting element in promoter and enhancer regions
CSaBBX15	CAAT-box	CAAAT	217	222	CAAT-box	common cis-acting element in promoter and enhancer regions
CSaBBX15	CAAT-box	CAAT	228	232	CAAT-box	common cis-acting element in promoter and enhancer regions
CSaBBX15	CAAT-box	CAAT	314	318	CAAT-box	common cis-acting element in promoter and enhancer regions
CSaBBX15	CAAT-box	CAAT	417	421	CAAT-box	common cis-acting element in promoter and enhancer regions
CSaBBX15	CAAT-box	CAAT	485	489	CAAT-box	common cis-acting element in promoter and enhancer regions
CSaBBX15	CAAT-box	CAAT	639	643	CAAT-box	common cis-acting element in promoter and enhancer regions
CSaBBX15	CAAT-box	CAAAT	658	663	CAAT-box	common cis-acting element in promoter and enhancer regions
CSaBBX15	CAAT-box	CAAT	891	895	CAAT-box	common cis-acting element in promoter and enhancer regions
CSaBBX15	CAAT-box	CAAT	903	907	CAAT-box	common cis-acting element in promoter and enhancer regions
CSaBBX15	CAAT-box	CAAT	909	913	CAAT-box	common cis-acting element in promoter and enhancer regions
CSaBBX15	CAAT-box	CAAAT	956	961	CAAT-box	common cis-acting element in promoter and enhancer regions
CSaBBX15	CAAT-box	CAAAT	963	968	CAAT-box	common cis-acting element in promoter and enhancer regions
CSaBBX15	CAAT-box	CAAT	975	979	CAAT-box	common cis-acting element in promoter and enhancer regions
CSaBBX15	CAAT-box	CAAAT	1005	1010	CAAT-box	common cis-acting element in promoter and enhancer regions
CSaBBX15	CAAT-box	CAAT	1014	1018	CAAT-box	common cis-acting element in promoter and enhancer regions
CSaBBX15	CAAT-box	CAAT	1026	1030	CAAT-box	common cis-acting element in promoter and enhancer regions
CSaBBX15	CAAT-box	CAAT	1066	1070	CAAT-box	common cis-acting element in promoter and enhancer regions
CSaBBX15	CAAT-box	CAAAT	1068	1073	CAAT-box	common cis-acting element in promoter and enhancer regions
CSaBBX15	CAAT-box	CAAT	1143	1147	CAAT-box	common cis-acting element in promoter and enhancer regions
CSaBBX15	CAAT-box	CAAT	1221	1225	CAAT-box	common cis-acting element in promoter and enhancer regions
CSaBBX15	CAAT-box	CAAAT	1334	1339	CAAT-box	common cis-acting element in promoter and enhancer regions
CSaBBX15	CAAT-box	CAAAT	1348	1353	CAAT-box	common cis-acting element in promoter and enhancer regions
CSaBBX15	CAAT-box	CAAAT	1369	1374	CAAT-box	common cis-acting element in promoter and enhancer regions
CSaBBX15	CAAT-box	CAAAT	1415	1420	CAAT-box	common cis-acting element in promoter and enhancer regions
CSaBBX15	CAAT-box	CAAT	1448	1452	CAAT-box	common cis-acting element in promoter and enhancer regions
CSaBBX15	CAT-box	GCCACT	406	412	CAT-box	cis-acting regulatory element related to meristem expression
CSaBBX15	CAT-box	GCCACT	631	637	CAT-box	cis-acting regulatory element related to meristem expression
CSaBBX15	CCAAT-box	CAACGG	775	781	CCAAT-box	MYBHv1 binding site
CSaBBX15	G-box	GCCACGTGGA	420	429	G-box	cis-acting regulatory element involved in light responsiveness
CSaBBX15	G-box	CACGTG	422	428	G-box	cis-acting regulatory element involved in light responsiveness
CSaBBX15	G-box	CAGACGTGGCA	704	714	G-box	cis-acting regulatory element involved in light responsiveness
CSaBBX15	G-Box	CACGTG	422	428	G-Box	cis-acting regulatory element involved in light responsiveness
CSaBBX15	MYB	CAACCA	850	856	MYB	Myb
CSaBBX15	MYB	TAACCA	36	42	MYB	Myb
CSaBBX15	Myb	TAACTG	478	484	Myb	Myb
CSaBBX15	MYB recognition site	CCGTTG	775	781	MYB recognition site	MYB recognition site
CSaBBX15	MYB-like sequence	TAACCA	36	42	MYB-like sequence	MYB recognition site
CSaBBX15	MYC	CATGTG	668	674	MYC	MYC
CSaBBX15	MYC	CATTTG	1333	1339	MYC	MYC
CSaBBX15	P-box	CCTTTTG	1390	1397	P-box	gibberellin-responsive element
CSaBBX15	TATA-box	ATATAT	50	56	TATA-box	core promoter element around -30 of transcription start
CSaBBX15	TATA-box	TATATA	51	57	TATA-box	core promoter element around -30 of transcription start
CSaBBX15	TATA-box	ATATAT	52	58	TATA-box	core promoter element around -30 of transcription start
CSaBBX15	TATA-box	TATA	53	57	TATA-box	core promoter element around -30 of transcription start
CSaBBX15	TATA-box	TATAA	155	160	TATA-box	core promoter element around -30 of transcription start
CSaBBX15	TATA-box	TATA	156	160	TATA-box	core promoter element around -30 of transcription start
CSaBBX15	TATA-box	ATATAA	166	172	TATA-box	core promoter element around -30 of transcription start
CSaBBX15	TATA-box	TATA	167	171	TATA-box	core promoter element around -30 of transcription start
CSaBBX15	TATA-box	TATATA	177	183	TATA-box	core promoter element around -30 of transcription start
CSaBBX15	TATA-box	TATA	179	183	TATA-box	core promoter element around -30 of transcription start
CSaBBX15	TATA-box	TATTTAAA	184	192	TATA-box	core promoter element around -30 of transcription start
CSaBBX15	TATA-box	TATA	293	297	TATA-box	core promoter element around -30 of transcription start
CSaBBX15	TATA-box	ATATAA	307	313	TATA-box	core promoter element around -30 of transcription start
CSaBBX15	TATA-box	TATA	308	312	TATA-box	core promoter element around -30 of transcription start
CSaBBX15	TATA-box	ATATAT	549	555	TATA-box	core promoter element around -30 of transcription start
CSaBBX15	TATA-box	TATATA	550	556	TATA-box	core promoter element around -30 of transcription start
CSaBBX15	TATA-box	ATATAT	551	557	TATA-box	core promoter element around -30 of transcription start
CSaBBX15	TATA-box	TATATA	552	558	TATA-box	core promoter element around -30 of transcription start
CSaBBX15	TATA-box	ATATAT	553	559	TATA-box	core promoter element around -30 of transcription start
CSaBBX15	TATA-box	TATATA	554	560	TATA-box	core promoter element around -30 of transcription start
CSaBBX15	TATA-box	ATATAT	555	561	TATA-box	core promoter element around -30 of transcription start
CSaBBX15	TATA-box	TATATA	556	562	TATA-box	core promoter element around -30 of transcription start
CSaBBX15	TATA-box	ATATAT	557	563	TATA-box	core promoter element around -30 of transcription start
CSaBBX15	TATA-box	TATATA	558	564	TATA-box	core promoter element around -30 of transcription start
CSaBBX15	TATA-box	ATATAT	559	565	TATA-box	core promoter element around -30 of transcription start
CSaBBX15	TATA-box	TATATA	560	566	TATA-box	core promoter element around -30 of transcription start
CSaBBX15	TATA-box	TATA	562	566	TATA-box	core promoter element around -30 of transcription start
CSaBBX15	TATA-box	ATATAT	567	573	TATA-box	core promoter element around -30 of transcription start
CSaBBX15	TATA-box	TATATA	568	574	TATA-box	core promoter element around -30 of transcription start
CSaBBX15	TATA-box	ATATAT	569	575	TATA-box	core promoter element around -30 of transcription start
CSaBBX15	TATA-box	TATATA	570	576	TATA-box	core promoter element around -30 of transcription start
CSaBBX15	TATA-box	ATATAT	571	577	TATA-box	core promoter element around -30 of transcription start
CSaBBX15	TATA-box	TATATA	572	578	TATA-box	core promoter element around -30 of transcription start
CSaBBX15	TATA-box	ATATAA	573	579	TATA-box	core promoter element around -30 of transcription start
CSaBBX15	TATA-box	TATA	574	578	TATA-box	core promoter element around -30 of transcription start
CSaBBX15	TATA-box	ATATAA	1303	1309	TATA-box	core promoter element around -30 of transcription start
CSaBBX15	TATA-box	TATA	1304	1308	TATA-box	core promoter element around -30 of transcription start
CSaBBX15	TATA-box	TATA	1429	1433	TATA-box	core promoter element around -30 of transcription start
CSaBBX15	TCA	TCATCTTCAT	824	833	TCA	TCA
CSaBBX15	TCA	TCATCTTCAT	938	947	TCA	TCA
CSaBBX15	TCA	TCATCTTCAT	986	995	TCA	TCA
CSaBBX15	TCA	TCATCTTCAT	989	998	TCA	TCA
CSaBBX15	TCA	TCATCTTCAT	995	1004	TCA	TCA
CSaBBX15	TCA	TCATCTTCAT	1095	1105	TCA	TCA
CSaBBX15	TCA	TCATCTTCAT	1101	1110	TCA	TCA
CSaBBX15	TCA	TCATCTTCAT	1104	1113	TCA	TCA
CSaBBX15	TCCC-motif	TCTCCCT	464	471	TCCC-motif	part of a light responsive element
CSaBBX15	TC-rich repeats	GTTTTCTTAC	9	18	TC-rich repeats	cis-acting element involved in defense and stress responsiveness
CSaBBX15	TCT-motif	TCTTAC	1492	1498	TCT-motif	part of a light responsive element
CSaBBX15	TGA-element	AACGAC	877	883	TGA-element	auxin-responsive element
CSaBBX16	AACA_motif	TAACAAACTCCA	450	461	AACA_motif	involved in endosperm-specific negative expression
CSaBBX16	ABRE	ACGTG	761	766	ABRE	cis-acting element involved in the abscisic acid responsiveness
CSaBBX16	ABRE	CGCACGTGTC	767	776	ABRE	cis-acting element involved in the abscisic acid responsiveness
CSaBBX16	ABRE	ACGTG	1327	1332	ABRE	cis-acting element involved in the abscisic acid responsiveness
CSaBBX16	ARE	AAACCA	140	146	ARE	cis-acting regulatory element essential for the anaerobic induction
CSaBBX16	ARE	AAACCA	898	904	ARE	cis-acting regulatory element essential for the anaerobic induction
CSaBBX16	CAAT-box	CAAT	45	49	CAAT-box	common cis-acting element in promoter and enhancer regions
CSaBBX16	CAAT-box	CAAAT	47	52	CAAT-box	common cis-acting element in promoter and enhancer regions
CSaBBX16	CAAT-box	CAAAT	184	189	CAAT-box	common cis-acting element in promoter and enhancer regions
CSaBBX16	CAAT-box	CCAAT	197	202	CAAT-box	common cis-acting element in promoter and enhancer regions
CSaBBX16	CAAT-box	CAAT	198	202	CAAT-box	common cis-acting element in promoter and enhancer regions
CSaBBX16	CAAT-box	CCAAT	239	244	CAAT-box	common cis-acting element in promoter and enhancer regions
CSaBBX16	CAAT-box	CAAT	240	244	CAAT-box	common cis-acting element in promoter and enhancer regions
CSaBBX16	CAAT-box	CAAT	321	325	CAAT-box	common cis-acting element in promoter and enhancer regions
CSaBBX16	CAAT-box	CAAAT	356	361	CAAT-box	common cis-acting element in promoter and enhancer regions
CSaBBX16	CAAT-box	CAAT	503	507	CAAT-box	common cis-acting element in promoter and enhancer regions
CSaBBX16	CAAT-box	CAAAT	505	510	CAAT-box	common cis-acting element in promoter and enhancer regions
CSaBBX16	CAAT-box	CAAT	530	534	CAAT-box	common cis-acting element in promoter and enhancer regions
CSaBBX16	CAAT-box	CAAAT	590	595	CAAT-box	common cis-acting element in promoter and enhancer regions
CSaBBX16	CAAT-box	CCAAT	981	986	CAAT-box	common cis-acting element in promoter and enhancer regions
CSaBBX16	CAAT-box	CAAT	1005	1009	CAAT-box	common cis-acting element in promoter and enhancer regions
CSaBBX16	CAAT-box	CAAAT	1007	1012	CAAT-box	common cis-acting element in promoter and enhancer regions
CSaBBX16	CAAT-box	CAAAT	1040	1045	CAAT-box	common cis-acting element in promoter and enhancer regions
CSaBBX16	CAAT-box	CCAAT	1101	1106	CAAT-box	common cis-acting element in promoter and enhancer regions
CSaBBX16	CAAT-box	CAAT	1173	1177	CAAT-box	common cis-acting element in promoter and enhancer regions
CSaBBX16	CAAT-box	CAAT	1219	1223	CAAT-box	common cis-acting element in promoter and enhancer regions
CSaBBX16	CAAT-box	CAAAT	1287	1292	CAAT-box	common cis-acting element in promoter and enhancer regions
CSaBBX16	CAAT-box	CAAT	1317	1321	CAAT-box	common cis-acting element in promoter and enhancer regions
CSaBBX16	CAAT-box	CAAT	1411	1415	CAAT-box	common cis-acting element in promoter and enhancer regions
CSaBBX16	CAAT-box	CAAT	1437	1441	CAAT-box	common cis-acting element in promoter and enhancer regions
CSaBBX16	CGTCA-motif	CGTCA	576	581	CGTCA-motif	cis-acting regulatory element involved in the MeJA-responsiveness
CSaBBX16	GARE-motif	TCTGTTG	347	354	GARE-motif	gibberellin-responsive element
CSaBBX16	G-box	TACGTG	761	767	G-box	cis-acting regulatory element involved in light responsiveness
CSaBBX16	G-Box	CACGTT	1326	1332	G-Box	cis-acting regulatory element involved in light responsiveness
CSaBBX16	I-box	GTATAAGGCC	252	261	I-box	part of a light responsive element
CSaBBX16	LAMP-element	CCTTATCCA	251	260	LAMP-element	part of a light responsive element
CSaBBX16	LTR	CCGAAA	6	12	LTR	cis-acting element involved in low-temperature responsiveness
CSaBBX16	LTR	CCGAAA	143	149	LTR	cis-acting element involved in low-temperature responsiveness
CSaBBX16	MBS	CAACTG	332	338	MBS	MYB binding site involved in drought-inducibility
CSaBBX16	MYB	CAACAG	348	354	MYB	Myb
CSaBBX16	MYB	CAACCA	236	242	MYB	Myb
CSaBBX16	Myb	CAACTG	332	338	Myb	Myb
CSaBBX16	MYB	TAACCA	585	591	MYB	Myb
CSaBBX16	MYB	TAACCA	1044	1050	MYB	Myb
CSaBBX16	Myb	TAACTG	367	373	Myb	Myb
CSaBBX16	Myb-binding site	CAACAG	348	354	Myb-binding site	MYB recognition site
CSaBBX16	MYB-like sequence	TAACCA	585	591	MYB-like sequence	MYB recognition site
CSaBBX16	MYB-like sequence	TAACCA	1044	1050	MYB-like sequence	MYB recognition site
CSaBBX16	MYC	CATTTG	1040	1046	MYC	MYC
CSaBBX16	MYC	CATTTG	1286	1292	MYC	MYC
CSaBBX16	Pc-CMA2a	CAGCCAATCACAG	194	206	Pc-CMA2a	part of a light responsive element
CSaBBX16	TATA-box	ATTATA	1462	1468	TATA-box	core promoter element around -30 of transcription start
CSaBBX16	TATA-box	TATAA	1463	1468	TATA-box	core promoter element around -30 of transcription start
CSaBBX16	TATA-box	TATA	1464	1468	TATA-box	core promoter element around -30 of transcription start
CSaBBX16	TCA	TCATCTTCAT	1337	1346	TCA	TCA
CSaBBX16	TCA-element	TCAGAAGAGG	806	815	TCA-element	cis-acting element involved in salicylic acid responsiveness
CSaBBX16	TGACG-motif	TGACG	576	581	TGACG-motif	cis-acting regulatory element involved in the MeJA-responsiveness
CSaBBX17	ARE	AAACCA	120	126	ARE	cis-acting regulatory element essential for the anaerobic induction
CSaBBX17	ARE	AAACCA	148	154	ARE	cis-acting regulatory element essential for the anaerobic induction
CSaBBX17	ARE	AAACCA	428	434	ARE	cis-acting regulatory element essential for the anaerobic induction
CSaBBX17	ARE	AAACCA	1093	1099	ARE	cis-acting regulatory element essential for the anaerobic induction
CSaBBX17	ARE	AAACCA	1271	1277	ARE	cis-acting regulatory element essential for the anaerobic induction
CSaBBX17	CAAT-box	CAAT	95	99	CAAT-box	common cis-acting element in promoter and enhancer regions
CSaBBX17	CAAT-box	CCAAT	118	123	CAAT-box	common cis-acting element in promoter and enhancer regions
CSaBBX17	CAAT-box	CAAT	133	137	CAAT-box	common cis-acting element in promoter and enhancer regions
CSaBBX17	CAAT-box	CCAAT	135	140	CAAT-box	common cis-acting element in promoter and enhancer regions
CSaBBX17	CAAT-box	CAAT	163	167	CAAT-box	common cis-acting element in promoter and enhancer regions
CSaBBX17	CAAT-box	CAAT	206	210	CAAT-box	common cis-acting element in promoter and enhancer regions
CSaBBX17	CAAT-box	CAAT	234	238	CAAT-box	common cis-acting element in promoter and enhancer regions
CSaBBX17	CAAT-box	CAAAT	295	300	CAAT-box	common cis-acting element in promoter and enhancer regions
CSaBBX17	CAAT-box	CAAAT	361	366	CAAT-box	common cis-acting element in promoter and enhancer regions
CSaBBX17	CAAT-box	CAAT	410	414	CAAT-box	common cis-acting element in promoter and enhancer regions
CSaBBX17	CAAT-box	CCAAT	416	421	CAAT-box	common cis-acting element in promoter and enhancer regions
CSaBBX17	CAAT-box	CCAAT	426	431	CAAT-box	common cis-acting element in promoter and enhancer regions
CSaBBX17	CAAT-box	CAAT	437	441	CAAT-box	common cis-acting element in promoter and enhancer regions
CSaBBX17	CAAT-box	CAAT	441	445	CAAT-box	common cis-acting element in promoter and enhancer regions
CSaBBX17	CAAT-box	CAAT	490	494	CAAT-box	common cis-acting element in promoter and enhancer regions
CSaBBX17	CAAT-box	CCAAT	598	603	CAAT-box	common cis-acting element in promoter and enhancer regions
CSaBBX17	CAAT-box	CAAT	599	603	CAAT-box	common cis-acting element in promoter and enhancer regions
CSaBBX17	CAAT-box	CAAT	630	634	CAAT-box	common cis-acting element in promoter and enhancer regions
CSaBBX17	CAAT-box	CCAAT	637	642	CAAT-box	common cis-acting element in promoter and enhancer regions
CSaBBX17	CAAT-box	CAAT	638	642	CAAT-box	common cis-acting element in promoter and enhancer regions
CSaBBX17	CAAT-box	CCAAT	704	709	CAAT-box	common cis-acting element in promoter and enhancer regions
CSaBBX17	CAAT-box	CAAT	705	709	CAAT-box	common cis-acting element in promoter and enhancer regions
CSaBBX17	CAAT-box	CAAT	775	779	CAAT-box	common cis-acting element in promoter and enhancer regions
CSaBBX17	CAAT-box	CAAT	1112	1116	CAAT-box	common cis-acting element in promoter and enhancer regions
CSaBBX17	CAAT-box	CAAT	1114	1118	CAAT-box	common cis-acting element in promoter and enhancer regions
CSaBBX17	CAAT-box	CAAT	1193	1197	CAAT-box	common cis-acting element in promoter and enhancer regions
CSaBBX17	CAAT-box	CAAAT	1219	1224	CAAT-box	common cis-acting element in promoter and enhancer regions
CSaBBX17	CAAT-box	CAAAT	1244	1249	CAAT-box	common cis-acting element in promoter and enhancer regions
CSaBBX17	CAAT-box	CCAAT	1247	1252	CAAT-box	common cis-acting element in promoter and enhancer regions
CSaBBX17	CAAT-box	CAAT	1256	1260	CAAT-box	common cis-acting element in promoter and enhancer regions
CSaBBX17	CAAT-box	CAAT	1323	1327	CAAT-box	common cis-acting element in promoter and enhancer regions
CSaBBX17	CAAT-box	CAAT	1337	1341	CAAT-box	common cis-acting element in promoter and enhancer regions
CSaBBX17	CAAT-box	CAAT	1488	1492	CAAT-box	common cis-acting element in promoter and enhancer regions
CSaBBX17	CGTCA-motif	CGTCA	990	995	CGTCA-motif	cis-acting regulatory element involved in the MeJA-responsiveness
CSaBBX17	LAMP-element	CTTTATCA	1154	1162	LAMP-element	part of a light responsive element
CSaBBX17	MYB	CAACCA	372	378	MYB	Myb
CSaBBX17	MYB	CAACCA	1249	1255	MYB	Myb
CSaBBX17	MYB	TAACCA	1362	1368	MYB	Myb
CSaBBX17	Myb	TAACTG	1126	1132	Myb	Myb
CSaBBX17	MYB-like sequence	TAACCA	1362	1368	MYB-like sequence	MYB recognition site
CSaBBX17	MYC	CAATTG	133	139	MYC	MYC
CSaBBX17	MYC	CATTTG	294	300	MYC	MYC
CSaBBX17	MYC	CAATTG	1112	1118	MYC	MYC
CSaBBX17	P-box	CCTTTTG	1377	1384	P-box	gibberellin-responsive element
CSaBBX17	TATA-box	TATA	1017	1021	TATA-box	core promoter element around -30 of transcription start
CSaBBX17	TATA-box	ATATAA	1294	1300	TATA-box	core promoter element around -30 of transcription start
CSaBBX17	TATA-box	TATA	1295	1299	TATA-box	core promoter element around -30 of transcription start
CSaBBX17	TATA-box	ATATAA	1359	1365	TATA-box	core promoter element around -30 of transcription start
CSaBBX17	TATA-box	TATA	1360	1364	TATA-box	core promoter element around -30 of transcription start
CSaBBX17	TATA-box	ATATAT	1406	1412	TATA-box	core promoter element around -30 of transcription start
CSaBBX17	TATA-box	TATA	1407	1411	TATA-box	core promoter element around -30 of transcription start
CSaBBX17	TCA	TCATCTTCAT	85	94	TCA	TCA
CSaBBX17	TCT-motif	TCTTAC	25	31	TCT-motif	part of a light responsive element
CSaBBX17	TGACG-motif	TGACG	990	995	TGACG-motif	cis-acting regulatory element involved in the MeJA-responsiveness
CSaBBX17	TGA-element	AACGAC	1007	1013	TGA-element	auxin-responsive element
CSaBBX17	W box	TTGACC	59	65	W box	W box
CSaBBX18	3-AF3 binding site	CACTATCTAAC	1200	1210	3-AF3 binding site	part of a conserved DNA module array (CMA3)
CSaBBX18	ABRE	GCAACGTGTC	540	549	ABRE	cis-acting element involved in the abscisic acid responsiveness
CSaBBX18	ABRE	ACGTG	542	547	ABRE	cis-acting element involved in the abscisic acid responsiveness
CSaBBX18	ABRE	GACACGTGGC	986	995	ABRE	cis-acting element involved in the abscisic acid responsiveness
CSaBBX18	ABRE	CACGTG	988	994	ABRE	cis-acting element involved in the abscisic acid responsiveness
CSaBBX18	ABRE	ACGTG	989	994	ABRE	cis-acting element involved in the abscisic acid responsiveness
CSaBBX18	ABRE	ACGTG	1079	1084	ABRE	cis-acting element involved in the abscisic acid responsiveness
CSaBBX18	AE-box	AGAAACAA	684	692	AE-box	part of a module for light response
CSaBBX18	ARE	AAACCA	1132	1138	ARE	cis-acting regulatory element essential for the anaerobic induction
CSaBBX18	ARE	AAACCA	1454	1460	ARE	cis-acting regulatory element essential for the anaerobic induction
CSaBBX18	AT-rich element	ATAGAAATCAA	1217	1227	AT-rich element	binding site of AT-rich DNA binding protein (ATBP-1)
CSaBBX18	CAAT-box	CAAT	24	28	CAAT-box	common cis-acting element in promoter and enhancer regions
CSaBBX18	CAAT-box	CAAAT	108	113	CAAT-box	common cis-acting element in promoter and enhancer regions
CSaBBX18	CAAT-box	CAAT	153	157	CAAT-box	common cis-acting element in promoter and enhancer regions
CSaBBX18	CAAT-box	CAAT	286	290	CAAT-box	common cis-acting element in promoter and enhancer regions
CSaBBX18	CAAT-box	CAAT	318	322	CAAT-box	common cis-acting element in promoter and enhancer regions
CSaBBX18	CAAT-box	CAAT	436	440	CAAT-box	common cis-acting element in promoter and enhancer regions
CSaBBX18	CAAT-box	CAAT	445	449	CAAT-box	common cis-acting element in promoter and enhancer regions
CSaBBX18	CAAT-box	CAAT	474	478	CAAT-box	common cis-acting element in promoter and enhancer regions
CSaBBX18	CAAT-box	CAAT	479	483	CAAT-box	common cis-acting element in promoter and enhancer regions
CSaBBX18	CAAT-box	CAAT	615	619	CAAT-box	common cis-acting element in promoter and enhancer regions
CSaBBX18	CAAT-box	CCAAT	819	824	CAAT-box	common cis-acting element in promoter and enhancer regions
CSaBBX18	CAAT-box	CAAT	820	824	CAAT-box	common cis-acting element in promoter and enhancer regions
CSaBBX18	CAAT-box	CCAAT	893	898	CAAT-box	common cis-acting element in promoter and enhancer regions
CSaBBX18	CAAT-box	CAAT	894	898	CAAT-box	common cis-acting element in promoter and enhancer regions
CSaBBX18	CAAT-box	CAAT	1051	1055	CAAT-box	common cis-acting element in promoter and enhancer regions
CSaBBX18	CAAT-box	CAAT	1053	1057	CAAT-box	common cis-acting element in promoter and enhancer regions
CSaBBX18	CAAT-box	CAAAT	1073	1078	CAAT-box	common cis-acting element in promoter and enhancer regions
CSaBBX18	CAAT-box	CAAAT	1118	1123	CAAT-box	common cis-acting element in promoter and enhancer regions
CSaBBX18	CAAT-box	CAAT	1178	1182	CAAT-box	common cis-acting element in promoter and enhancer regions
CSaBBX18	CAAT-box	CAAT	1338	1342	CAAT-box	common cis-acting element in promoter and enhancer regions
CSaBBX18	CAAT-box	CCAAT	1350	1355	CAAT-box	common cis-acting element in promoter and enhancer regions
CSaBBX18	CAAT-box	CAAT	1355	1359	CAAT-box	common cis-acting element in promoter and enhancer regions
CSaBBX18	CAAT-box	CAAT	1369	1373	CAAT-box	common cis-acting element in promoter and enhancer regions
CSaBBX18	CAAT-box	CAAAT	1403	1408	CAAT-box	common cis-acting element in promoter and enhancer regions
CSaBBX18	CAT-box	GCCACT	1018	1024	CAT-box	cis-acting regulatory element related to meristem expression
CSaBBX18	Gap-box	CAAATGAA(A/G)A	103	112.5	Gap-box	part of a light responsive element
CSaBBX18	G-Box	CACGTT	542	548	G-Box	cis-acting regulatory element involved in light responsiveness
CSaBBX18	G-Box	CACGTG	988	994	G-Box	cis-acting regulatory element involved in light responsiveness
CSaBBX18	G-box	GCCACGTGGA	986	995	G-box	cis-acting regulatory element involved in light responsiveness
CSaBBX18	G-box	CACGTG	988	994	G-box	cis-acting regulatory element involved in light responsiveness
CSaBBX18	G-box	CACGTC	1078	1084	G-box	cis-acting regulatory element involved in light responsiveness
CSaBBX18	GC-motif	CCCCCG	960	966	GC-motif	enhancer-like element involved in anoxic specific inducibility
CSaBBX18	GT1-motif	GGTTAA	1161	1167	GT1-motif	light responsive element
CSaBBX18	I-box	TGATAATGT	32	41	I-box	part of a light responsive element
CSaBBX18	MRE	AACCTAA	126	133	MRE	MYB binding site involved in light responsiveness
CSaBBX18	MYB	CAACCA	324	330	MYB	Myb
CSaBBX18	MYB	TAACCA	1160	1166	MYB	Myb
CSaBBX18	MYB-like sequence	TAACCA	1160	1166	MYB-like sequence	MYB recognition site
CSaBBX18	MYC	CATTTG	107	113	MYC	MYC
CSaBBX18	MYC	CAATTG	1051	1057	MYC	MYC
CSaBBX18	MYC	CATTTG	1403	1409	MYC	MYC
CSaBBX18	Myc	TCTCTTA	553	560	Myc	MYC
CSaBBX18	Sp1	GGGCGG	963	969	Sp1	light responsive element
CSaBBX18	TATA-box	TATAA	73	78	TATA-box	core promoter element around -30 of transcription start
CSaBBX18	TATA-box	TATA	74	78	TATA-box	core promoter element around -30 of transcription start
CSaBBX18	TATA-box	ATATAA	193	199	TATA-box	core promoter element around -30 of transcription start
CSaBBX18	TATA-box	TATA	194	198	TATA-box	core promoter element around -30 of transcription start
CSaBBX18	TATA-box	ATATAT	260	266	TATA-box	core promoter element around -30 of transcription start
CSaBBX18	TATA-box	TATATA	261	267	TATA-box	core promoter element around -30 of transcription start
CSaBBX18	TATA-box	ATATAA	262	268	TATA-box	core promoter element around -30 of transcription start
CSaBBX18	TATA-box	TATA	263	267	TATA-box	core promoter element around -30 of transcription start
CSaBBX18	TATA-box	TATAAAA	298	305	TATA-box	core promoter element around -30 of transcription start
CSaBBX18	TATA-box	TATAAA	299	305	TATA-box	core promoter element around -30 of transcription start
CSaBBX18	TATA-box	TATAA	300	305	TATA-box	core promoter element around -30 of transcription start
CSaBBX18	TATA-box	TATA	301	305	TATA-box	core promoter element around -30 of transcription start
CSaBBX18	TATA-box	ATATAT	500	506	TATA-box	core promoter element around -30 of transcription start
CSaBBX18	TATA-box	TATATA	501	507	TATA-box	core promoter element around -30 of transcription start
CSaBBX18	TATA-box	ATATAT	502	508	TATA-box	core promoter element around -30 of transcription start
CSaBBX18	TATA-box	TATATA	503	509	TATA-box	core promoter element around -30 of transcription start
CSaBBX18	TATA-box	TATA	505	509	TATA-box	core promoter element around -30 of transcription start
CSaBBX18	TATA-box	TATACA	1058	1064	TATA-box	core promoter element around -30 of transcription start
CSaBBX18	TATA-box	TATA	1060	1064	TATA-box	core promoter element around -30 of transcription start
CSaBBX18	TATA-box	TATA	1140	1144	TATA-box	core promoter element around -30 of transcription start
CSaBBX18	TATA-box	TACAAAA	1477	1484	TATA-box	core promoter element around -30 of transcription start
CSaBBX18	TCA	TCATCTTCAT	1286	1296	TCA	TCA
CSaBBX18	TCA	TCATCTTCAT	1292	1301	TCA	TCA
CSaBBX18	TC-rich repeats	ATTCTCTAAC	234	244	TC-rich repeats	cis-acting element involved in defense and stress responsiveness
CSaBBX18	TC-rich repeats	ATTCTCTAAC	1181	1190	TC-rich repeats	cis-acting element involved in defense and stress responsiveness
CSaBBX18	TC-rich repeats	GTTTTCTTAC	1456	1465	TC-rich repeats	cis-acting element involved in defense and stress responsiveness
CSaBBX18	TGA-element	AACGAC	976	982	TGA-element	auxin-responsive element
CSaBBX19	ARE	AAACCA	577	583	ARE	cis-acting regulatory element essential for the anaerobic induction
CSaBBX19	CAAT-box	CAAT	71	75	CAAT-box	common cis-acting element in promoter and enhancer regions
CSaBBX19	CAAT-box	CAAT	133	137	CAAT-box	common cis-acting element in promoter and enhancer regions
CSaBBX19	CAAT-box	CAAT	217	221	CAAT-box	common cis-acting element in promoter and enhancer regions
CSaBBX19	CAAT-box	CCAAT	261	266	CAAT-box	common cis-acting element in promoter and enhancer regions
CSaBBX19	CAAT-box	CAAAT	283	288	CAAT-box	common cis-acting element in promoter and enhancer regions
CSaBBX19	CAAT-box	CAAAT	288	293	CAAT-box	common cis-acting element in promoter and enhancer regions
CSaBBX19	CAAT-box	CAAT	331	335	CAAT-box	common cis-acting element in promoter and enhancer regions
CSaBBX19	CAAT-box	CAAAT	333	338	CAAT-box	common cis-acting element in promoter and enhancer regions
CSaBBX19	CAAT-box	CCAAT	405	410	CAAT-box	common cis-acting element in promoter and enhancer regions
CSaBBX19	CAAT-box	CAAAT	422	427	CAAT-box	common cis-acting element in promoter and enhancer regions
CSaBBX19	CAAT-box	CAACCAACTCC	439	449	CAAT-box	common cis-acting element in promoter and enhancer regions
CSaBBX19	CAAT-box	CAAAT	602	607	CAAT-box	common cis-acting element in promoter and enhancer regions
CSaBBX19	CAAT-box	CAAT	711	715	CAAT-box	common cis-acting element in promoter and enhancer regions
CSaBBX19	CAAT-box	CAAAT	974	979	CAAT-box	common cis-acting element in promoter and enhancer regions
CSaBBX19	CAAT-box	CCAAT	1032	1037	CAAT-box	common cis-acting element in promoter and enhancer regions
CSaBBX19	CAAT-box	CAAT	1033	1037	CAAT-box	common cis-acting element in promoter and enhancer regions
CSaBBX19	CAAT-box	CAAT	1145	1149	CAAT-box	common cis-acting element in promoter and enhancer regions
CSaBBX19	CAAT-box	CAAAT	1156	1161	CAAT-box	common cis-acting element in promoter and enhancer regions
CSaBBX19	CAAT-box	CAAAT	1193	1198	CAAT-box	common cis-acting element in promoter and enhancer regions
CSaBBX19	CAAT-box	CAAT	1240	1244	CAAT-box	common cis-acting element in promoter and enhancer regions
CSaBBX19	CAAT-box	CAAAT	1390	1395	CAAT-box	common cis-acting element in promoter and enhancer regions
CSaBBX19	CAAT-box	CAAAT	1474	1479	CAAT-box	common cis-acting element in promoter and enhancer regions
CSaBBX19	CCAAT-box	CAACGG	581	587	CCAAT-box	MYBHv1 binding site
CSaBBX19	chs-CMA1a	TTACTTAA	1249	1257	chs-CMA1a	part of a light responsive element
CSaBBX19	GATA-motif	AAGGATAAGG	676	685	GATA-motif	part of a light responsive element
CSaBBX19	I-box	GATAAGGGT	674	683	I-box	part of a light responsive element
CSaBBX19	MBSI	aaaAaaC(G/C)GTTA	143	153.5	MBSI	MYB binding site involved in flavonoid biosynthetic genes regulation
CSaBBX19	MYB	CAACCA	136	142	MYB	Myb
CSaBBX19	MYB	CAACCA	444	450	MYB	Myb
CSaBBX19	MYB	CAACCA	1393	1399	MYB	Myb
CSaBBX19	MYB	TAACCA	177	183	MYB	Myb
CSaBBX19	MYB recognition site	CCGTTG	581	587	MYB recognition site	MYB recognition site
CSaBBX19	MYB-like sequence	TAACCA	177	183	MYB-like sequence	MYB recognition site
CSaBBX19	MYC	CATGTG	16	22	MYC	MYC
CSaBBX19	MYC	CATTTG	602	608	MYC	MYC
CSaBBX19	MYC	CATTTG	1155	1161	MYC	MYC
CSaBBX19	MYC	CATTTG	1389	1395	MYC	MYC
CSaBBX19	Myc	TCTCTTA	41	48	Myc	MYC
CSaBBX19	TATA-box	TATAA	45	50	TATA-box	core promoter element around -30 of transcription start
CSaBBX19	TATA-box	TATA	46	50	TATA-box	core promoter element around -30 of transcription start
CSaBBX19	TATA-box	ATTATA	85	91	TATA-box	core promoter element around -30 of transcription start
CSaBBX19	TATA-box	TATATAA	86	93	TATA-box	core promoter element around -30 of transcription start
CSaBBX19	TATA-box	TATATA	87	93	TATA-box	core promoter element around -30 of transcription start
CSaBBX19	TATA-box	TATA	89	93	TATA-box	core promoter element around -30 of transcription start
CSaBBX19	TATA-box	TACAAAA	460	467	TATA-box	core promoter element around -30 of transcription start
CSaBBX19	TATA-box	ATATAT	1101	1107	TATA-box	core promoter element around -30 of transcription start
CSaBBX19	TATA-box	TATA	1102	1106	TATA-box	core promoter element around -30 of transcription start
CSaBBX19	TATA-box	TATA	1142	1146	TATA-box	core promoter element around -30 of transcription start
CSaBBX19	TATA-box	TATACA	1201	1207	TATA-box	core promoter element around -30 of transcription start
CSaBBX19	TATA-box	TATA	1203	1207	TATA-box	core promoter element around -30 of transcription start
CSaBBX19	TATA-box	TATACA	1289	1295	TATA-box	core promoter element around -30 of transcription start
CSaBBX19	TATA-box	TATA	1291	1295	TATA-box	core promoter element around -30 of transcription start
CSaBBX19	TATA-box	TATA	1429	1433	TATA-box	core promoter element around -30 of transcription start
CSaBBX19	TATA-box	TATAA	1482	1487	TATA-box	core promoter element around -30 of transcription start
CSaBBX19	TATA-box	TATA	1483	1487	TATA-box	core promoter element around -30 of transcription start
CSaBBX19	TCA-element	CCATCTTTTT	510	519	TCA-element	cis-acting element involved in salicylic acid responsiveness
CSaBBX19	TCA-element	CCATCTTTTT	639	648	TCA-element	cis-acting element involved in salicylic acid responsiveness
CSaBBX19	TCCC-motif	TCTCCCT	920	927	TCCC-motif	part of a light responsive element
CSaBBX19	WRE3	CCACCT	718	724	WRE3	WRE6
CSaBBX19	WRE3	CCACCT	1364	1370	WRE3	WRE7
CSaBBX19	WUN-motif	AAATTTCTT	278	287	WUN-motif	WUN-motif
CSaBBX2	AE-box	AGAAACAA	1037	1045	AE-box	part of a module for light response
CSaBBX2	ARE	AAACCA	522	528	ARE	cis-acting regulatory element essential for the anaerobic induction
CSaBBX2	ARE	AAACCA	527	533	ARE	cis-acting regulatory element essential for the anaerobic induction
CSaBBX2	ARE	AAACCA	532	538	ARE	cis-acting regulatory element essential for the anaerobic induction
CSaBBX2	ARE	AAACCA	566	572	ARE	cis-acting regulatory element essential for the anaerobic induction
CSaBBX2	ATCT-motif	AATCTAATCC	614	623	ATCT-motif	part of a conserved DNA module involved in light responsiveness
CSaBBX2	Box 4	ATTAAT	478	484	Box 4	part of a conserved DNA module involved in light responsiveness
CSaBBX2	CAAT-box	CCAAT	68	73	CAAT-box	common cis-acting element in promoter and enhancer regions
CSaBBX2	CAAT-box	CAAT	69	73	CAAT-box	common cis-acting element in promoter and enhancer regions
CSaBBX2	CAAT-box	CAAT	102	106	CAAT-box	common cis-acting element in promoter and enhancer regions
CSaBBX2	CAAT-box	CCAAT	118	123	CAAT-box	common cis-acting element in promoter and enhancer regions
CSaBBX2	CAAT-box	CAAAT	230	235	CAAT-box	common cis-acting element in promoter and enhancer regions
CSaBBX2	CAAT-box	CAAAT	297	302	CAAT-box	common cis-acting element in promoter and enhancer regions
CSaBBX2	CAAT-box	CAAAT	308	313	CAAT-box	common cis-acting element in promoter and enhancer regions
CSaBBX2	CAAT-box	CAAT	357	361	CAAT-box	common cis-acting element in promoter and enhancer regions
CSaBBX2	CAAT-box	CAAT	386	390	CAAT-box	common cis-acting element in promoter and enhancer regions
CSaBBX2	CAAT-box	CAAT	423	427	CAAT-box	common cis-acting element in promoter and enhancer regions
CSaBBX2	CAAT-box	CAAAT	445	450	CAAT-box	common cis-acting element in promoter and enhancer regions
CSaBBX2	CAAT-box	CCAAT	464	469	CAAT-box	common cis-acting element in promoter and enhancer regions
CSaBBX2	CAAT-box	CAAT	465	469	CAAT-box	common cis-acting element in promoter and enhancer regions
CSaBBX2	CAAT-box	CCAAT	587	592	CAAT-box	common cis-acting element in promoter and enhancer regions
CSaBBX2	CAAT-box	CAAT	588	592	CAAT-box	common cis-acting element in promoter and enhancer regions
CSaBBX2	CAAT-box	CCAAT	617	622	CAAT-box	common cis-acting element in promoter and enhancer regions
CSaBBX2	CAAT-box	CAAT	618	622	CAAT-box	common cis-acting element in promoter and enhancer regions
CSaBBX2	CAAT-box	CAAAT	629	634	CAAT-box	common cis-acting element in promoter and enhancer regions
CSaBBX2	CAAT-box	CAAT	674	678	CAAT-box	common cis-acting element in promoter and enhancer regions
CSaBBX2	CAAT-box	CCAAT	683	688	CAAT-box	common cis-acting element in promoter and enhancer regions
CSaBBX2	CAAT-box	CAAT	684	688	CAAT-box	common cis-acting element in promoter and enhancer regions
CSaBBX2	CAAT-box	CAAT	692	696	CAAT-box	common cis-acting element in promoter and enhancer regions
CSaBBX2	CAAT-box	CAAT	757	761	CAAT-box	common cis-acting element in promoter and enhancer regions
CSaBBX2	CAAT-box	CAAAT	790	795	CAAT-box	common cis-acting element in promoter and enhancer regions
CSaBBX2	CAAT-box	CAAAT	793	798	CAAT-box	common cis-acting element in promoter and enhancer regions
CSaBBX2	CAAT-box	CCAAT	798	803	CAAT-box	common cis-acting element in promoter and enhancer regions
CSaBBX2	CAAT-box	CAAT	799	803	CAAT-box	common cis-acting element in promoter and enhancer regions
CSaBBX2	CAAT-box	CAAT	1036	1040	CAAT-box	common cis-acting element in promoter and enhancer regions
CSaBBX2	CAAT-box	CAAT	1211	1215	CAAT-box	common cis-acting element in promoter and enhancer regions
CSaBBX2	CAAT-box	CAAT	1245	1249	CAAT-box	common cis-acting element in promoter and enhancer regions
CSaBBX2	CAAT-box	CAAT	1252	1256	CAAT-box	common cis-acting element in promoter and enhancer regions
CSaBBX2	CAAT-box	CCAAT	1273	1278	CAAT-box	common cis-acting element in promoter and enhancer regions
CSaBBX2	CAAT-box	CAAT	1274	1278	CAAT-box	common cis-acting element in promoter and enhancer regions
CSaBBX2	CAAT-box	CAAT	1413	1417	CAAT-box	common cis-acting element in promoter and enhancer regions
CSaBBX2	CAAT-box	CCAAT	1419	1424	CAAT-box	common cis-acting element in promoter and enhancer regions
CSaBBX2	CAAT-box	CAAT	1420	1424	CAAT-box	common cis-acting element in promoter and enhancer regions
CSaBBX2	CAAT-box	CAAT	1482	1486	CAAT-box	common cis-acting element in promoter and enhancer regions
CSaBBX2	CAAT-box	CAAT	1492	1496	CAAT-box	common cis-acting element in promoter and enhancer regions
CSaBBX2	CAT-box	GCCACT	820	826	CAT-box	cis-acting regulatory element related to meristem expression
CSaBBX2	CGTCA-motif	CGTCA	901	906	CGTCA-motif	cis-acting regulatory element involved in the MeJA-responsiveness
CSaBBX2	CGTCA-motif	CGTCA	1242	1247	CGTCA-motif	cis-acting regulatory element involved in the MeJA-responsiveness
CSaBBX2	GT1-motif	GGTTAA	31	37	GT1-motif	light responsive element
CSaBBX2	GT1-motif	GGTTAA	81	87	GT1-motif	light responsive element
CSaBBX2	MYB	CAACCA	506	512	MYB	Myb
CSaBBX2	MYC	CATGTG	221	227	MYC	MYC
CSaBBX2	MYC	CATTTG	229	235	MYC	MYC
CSaBBX2	Myc	TCTCTTA	1060	1067	Myc	MYC
CSaBBX2	O2-site	GATGA(C/T)(A/G)TG(A/G)	249	257	O2-site	cis-acting regulatory element involved in zein metabolism regulation
CSaBBX2	P-box	CCTTTTG	578	585	P-box	gibberellin-responsive element
CSaBBX2	Sp1	GGGCGG	1003	1009	Sp1	light responsive element
CSaBBX2	TATA-box	TATA	37	41	TATA-box	core promoter element around -30 of transcription start
CSaBBX2	TATA-box	TATACA	131	137	TATA-box	core promoter element around -30 of transcription start
CSaBBX2	TATA-box	TATATA	133	139	TATA-box	core promoter element around -30 of transcription start
CSaBBX2	TATA-box	ATATAT	134	140	TATA-box	core promoter element around -30 of transcription start
CSaBBX2	TATA-box	TATATA	135	141	TATA-box	core promoter element around -30 of transcription start
CSaBBX2	TATA-box	ATATAT	136	142	TATA-box	core promoter element around -30 of transcription start
CSaBBX2	TATA-box	TATATA	137	143	TATA-box	core promoter element around -30 of transcription start
CSaBBX2	TATA-box	ATATAT	138	144	TATA-box	core promoter element around -30 of transcription start
CSaBBX2	TATA-box	TATATA	139	145	TATA-box	core promoter element around -30 of transcription start
CSaBBX2	TATA-box	ATATAT	140	146	TATA-box	core promoter element around -30 of transcription start
CSaBBX2	TATA-box	TATATA	141	147	TATA-box	core promoter element around -30 of transcription start
CSaBBX2	TATA-box	ATATAT	142	148	TATA-box	core promoter element around -30 of transcription start
CSaBBX2	TATA-box	TATATA	143	149	TATA-box	core promoter element around -30 of transcription start
CSaBBX2	TATA-box	TATA	145	149	TATA-box	core promoter element around -30 of transcription start
CSaBBX2	TATA-box	TACAAAA	202	209	TATA-box	core promoter element around -30 of transcription start
CSaBBX2	TATA-box	TATA	215	219	TATA-box	core promoter element around -30 of transcription start
CSaBBX2	TATA-box	TACAAAA	286	293	TATA-box	core promoter element around -30 of transcription start
CSaBBX2	TATA-box	ATATAA	432	438	TATA-box	core promoter element around -30 of transcription start
CSaBBX2	TATA-box	TATA	433	437	TATA-box	core promoter element around -30 of transcription start
CSaBBX2	TATA-box	ATTATA	482	488	TATA-box	core promoter element around -30 of transcription start
CSaBBX2	TATA-box	TATAA	483	488	TATA-box	core promoter element around -30 of transcription start
CSaBBX2	TATA-box	TATA	484	488	TATA-box	core promoter element around -30 of transcription start
CSaBBX2	TATA-box	TATA	1138	1142	TATA-box	core promoter element around -30 of transcription start
CSaBBX2	TATA-box	TACAAAA	1162	1169	TATA-box	core promoter element around -30 of transcription start
CSaBBX2	TATA-box	ATATAA	1168	1174	TATA-box	core promoter element around -30 of transcription start
CSaBBX2	TATA-box	TATA	1169	1173	TATA-box	core promoter element around -30 of transcription start
CSaBBX2	TATA-box	ATATAT	1207	1213	TATA-box	core promoter element around -30 of transcription start
CSaBBX2	TATA-box	TATA	1208	1212	TATA-box	core promoter element around -30 of transcription start
CSaBBX2	TATA-box	TATA	1223	1227	TATA-box	core promoter element around -30 of transcription start
CSaBBX2	TATA-box	ATATAT	1306	1312	TATA-box	core promoter element around -30 of transcription start
CSaBBX2	TATA-box	TATA	1307	1311	TATA-box	core promoter element around -30 of transcription start
CSaBBX2	TATA-box	TACAAAA	1311	1318	TATA-box	core promoter element around -30 of transcription start
CSaBBX2	TATA-box	ATTATA	1484	1490	TATA-box	core promoter element around -30 of transcription start
CSaBBX2	TATA-box	TATAA	1485	1490	TATA-box	core promoter element around -30 of transcription start
CSaBBX2	TATA-box	TATA	1486	1490	TATA-box	core promoter element around -30 of transcription start
CSaBBX2	TCT-motif	TCTTAC	283	289	TCT-motif	part of a light responsive element
CSaBBX2	TGACG-motif	TGACG	901	906	TGACG-motif	cis-acting regulatory element involved in the MeJA-responsiveness
CSaBBX2	TGACG-motif	TGACG	1242	1247	TGACG-motif	cis-acting regulatory element involved in the MeJA-responsiveness
CSaBBX20	ACE	CTAACGTATT	587	596	ACE	cis-acting element involved in light responsiveness
CSaBBX20	ARE	AAACCA	686	692	ARE	cis-acting regulatory element essential for the anaerobic induction
CSaBBX20	ARE	AAACCA	764	770	ARE	cis-acting regulatory element essential for the anaerobic induction
CSaBBX20	ARE	AAACCA	839	845	ARE	cis-acting regulatory element essential for the anaerobic induction
CSaBBX20	ARE	AAACCA	1260	1266	ARE	cis-acting regulatory element essential for the anaerobic induction
CSaBBX20	ARE	AAACCA	1377	1383	ARE	cis-acting regulatory element essential for the anaerobic induction
CSaBBX20	AT-rich element	ATAGAAATCAA	1427	1437	AT-rich element	binding site of AT-rich DNA binding protein (ATBP-1)
CSaBBX20	Box 4	ATTAAT	79	85	Box 4	part of a conserved DNA module involved in light responsiveness
CSaBBX20	Box 4	ATTAAT	706	712	Box 4	part of a conserved DNA module involved in light responsiveness
CSaBBX20	CAAT-box	CAAT	21	25	CAAT-box	common cis-acting element in promoter and enhancer regions
CSaBBX20	CAAT-box	CAAT	124	128	CAAT-box	common cis-acting element in promoter and enhancer regions
CSaBBX20	CAAT-box	CAAT	176	180	CAAT-box	common cis-acting element in promoter and enhancer regions
CSaBBX20	CAAT-box	CAAAT	274	279	CAAT-box	common cis-acting element in promoter and enhancer regions
CSaBBX20	CAAT-box	CAAT	312	316	CAAT-box	common cis-acting element in promoter and enhancer regions
CSaBBX20	CAAT-box	CCAAT	333	338	CAAT-box	common cis-acting element in promoter and enhancer regions
CSaBBX20	CAAT-box	CAAAT	400	405	CAAT-box	common cis-acting element in promoter and enhancer regions
CSaBBX20	CAAT-box	CAAT	432	436	CAAT-box	common cis-acting element in promoter and enhancer regions
CSaBBX20	CAAT-box	CAAAT	439	444	CAAT-box	common cis-acting element in promoter and enhancer regions
CSaBBX20	CAAT-box	CCAAT	482	487	CAAT-box	common cis-acting element in promoter and enhancer regions
CSaBBX20	CAAT-box	CAAT	531	535	CAAT-box	common cis-acting element in promoter and enhancer regions
CSaBBX20	CAAT-box	CAAAT	553	558	CAAT-box	common cis-acting element in promoter and enhancer regions
CSaBBX20	CAAT-box	CCAAT	679	684	CAAT-box	common cis-acting element in promoter and enhancer regions
CSaBBX20	CAAT-box	CCAAT	762	767	CAAT-box	common cis-acting element in promoter and enhancer regions
CSaBBX20	CAAT-box	CAAAT	1212	1217	CAAT-box	common cis-acting element in promoter and enhancer regions
CSaBBX20	CAAT-box	CAAAT	1290	1295	CAAT-box	common cis-acting element in promoter and enhancer regions
CSaBBX20	CAAT-box	CAAAT	1339	1344	CAAT-box	common cis-acting element in promoter and enhancer regions
CSaBBX20	CAAT-box	CAAT	1344	1348	CAAT-box	common cis-acting element in promoter and enhancer regions
CSaBBX20	CAAT-box	CAAT	1454	1458	CAAT-box	common cis-acting element in promoter and enhancer regions
CSaBBX20	Gap-box	CAAATGAA(A/G)A	1207	1216.5	Gap-box	part of a light responsive element
CSaBBX20	GT1-motif	GGTTAAT	486	493	GT1-motif	light responsive element
CSaBBX20	MYB	CAACCA	563	569	MYB	Myb
CSaBBX20	MYB	TAACCA	1495	1501	MYB	Myb
CSaBBX20	MYB-like sequence	TAACCA	1495	1501	MYB-like sequence	MYB recognition site
CSaBBX20	MYC	CATGTG	266	272	MYC	MYC
CSaBBX20	MYC	CATTTG	1211	1217	MYC	MYC
CSaBBX20	MYC	CATTTG	1290	1296	MYC	MYC
CSaBBX20	Myc	TCTCTTA	621	628	Myc	MYC
CSaBBX20	TATA-box	ATTATA	64	70	TATA-box	core promoter element around -30 of transcription start
CSaBBX20	TATA-box	TATAA	65	70	TATA-box	core promoter element around -30 of transcription start
CSaBBX20	TATA-box	TATA	66	70	TATA-box	core promoter element around -30 of transcription start
CSaBBX20	TATA-box	ATATAA	83	89	TATA-box	core promoter element around -30 of transcription start
CSaBBX20	TATA-box	TATA	84	88	TATA-box	core promoter element around -30 of transcription start
CSaBBX20	TATA-box	ATATAT	96	102	TATA-box	core promoter element around -30 of transcription start
CSaBBX20	TATA-box	TATATA	97	103	TATA-box	core promoter element around -30 of transcription start
CSaBBX20	TATA-box	ATATAT	98	104	TATA-box	core promoter element around -30 of transcription start
CSaBBX20	TATA-box	TATATA	99	105	TATA-box	core promoter element around -30 of transcription start
CSaBBX20	TATA-box	ATATAT	100	106	TATA-box	core promoter element around -30 of transcription start
CSaBBX20	TATA-box	TATA	101	105	TATA-box	core promoter element around -30 of transcription start
CSaBBX20	TATA-box	TATAA	204	209	TATA-box	core promoter element around -30 of transcription start
CSaBBX20	TATA-box	TATA	205	209	TATA-box	core promoter element around -30 of transcription start
CSaBBX20	TATA-box	TATAAAT	229	236	TATA-box	core promoter element around -30 of transcription start
CSaBBX20	TATA-box	TATAAA	230	236	TATA-box	core promoter element around -30 of transcription start
CSaBBX20	TATA-box	TATAA	231	236	TATA-box	core promoter element around -30 of transcription start
CSaBBX20	TATA-box	TATA	232	236	TATA-box	core promoter element around -30 of transcription start
CSaBBX20	TATA-box	TATAAA	242	248	TATA-box	core promoter element around -30 of transcription start
CSaBBX20	TATA-box	TATATAA	243	250	TATA-box	core promoter element around -30 of transcription start
CSaBBX20	TATA-box	TATATA	244	250	TATA-box	core promoter element around -30 of transcription start
CSaBBX20	TATA-box	ATATAT	245	251	TATA-box	core promoter element around -30 of transcription start
CSaBBX20	TATA-box	TATATA	246	252	TATA-box	core promoter element around -30 of transcription start
CSaBBX20	TATA-box	ATATAT	247	253	TATA-box	core promoter element around -30 of transcription start
CSaBBX20	TATA-box	TATATA	248	254	TATA-box	core promoter element around -30 of transcription start
CSaBBX20	TATA-box	ATATAT	249	255	TATA-box	core promoter element around -30 of transcription start
CSaBBX20	TATA-box	TATATA	250	256	TATA-box	core promoter element around -30 of transcription start
CSaBBX20	TATA-box	ATATAT	251	257	TATA-box	core promoter element around -30 of transcription start
CSaBBX20	TATA-box	TATATA	252	258	TATA-box	core promoter element around -30 of transcription start
CSaBBX20	TATA-box	ATATAT	253	259	TATA-box	core promoter element around -30 of transcription start
CSaBBX20	TATA-box	TATATA	254	260	TATA-box	core promoter element around -30 of transcription start
CSaBBX20	TATA-box	TATA	256	260	TATA-box	core promoter element around -30 of transcription start
CSaBBX20	TATA-box	TATA	287	291	TATA-box	core promoter element around -30 of transcription start
CSaBBX20	TATA-box	TATACA	354	360	TATA-box	core promoter element around -30 of transcription start
CSaBBX20	TATA-box	TATATA	356	362	TATA-box	core promoter element around -30 of transcription start
CSaBBX20	TATA-box	TATA	358	362	TATA-box	core promoter element around -30 of transcription start
CSaBBX20	TATA-box	TATAAAA	496	503	TATA-box	core promoter element around -30 of transcription start
CSaBBX20	TATA-box	TATAAA	497	503	TATA-box	core promoter element around -30 of transcription start
CSaBBX20	TATA-box	TATATAA	498	505	TATA-box	core promoter element around -30 of transcription start
CSaBBX20	TATA-box	TATATA	499	505	TATA-box	core promoter element around -30 of transcription start
CSaBBX20	TATA-box	TATA	501	505	TATA-box	core promoter element around -30 of transcription start
CSaBBX20	TATA-box	ATTATA	570	576	TATA-box	core promoter element around -30 of transcription start
CSaBBX20	TATA-box	TATAA	571	576	TATA-box	core promoter element around -30 of transcription start
CSaBBX20	TATA-box	TATA	572	576	TATA-box	core promoter element around -30 of transcription start
CSaBBX20	TATA-box	ATATAA	618	624	TATA-box	core promoter element around -30 of transcription start
CSaBBX20	TATA-box	TATA	619	623	TATA-box	core promoter element around -30 of transcription start
CSaBBX20	TATA-box	ATATAT	658	664	TATA-box	core promoter element around -30 of transcription start
CSaBBX20	TATA-box	TATA	659	663	TATA-box	core promoter element around -30 of transcription start
CSaBBX20	TATA-box	ATTATA	665	671	TATA-box	core promoter element around -30 of transcription start
CSaBBX20	TATA-box	TATAA	666	671	TATA-box	core promoter element around -30 of transcription start
CSaBBX20	TATA-box	TATA	667	671	TATA-box	core promoter element around -30 of transcription start
CSaBBX20	TATA-box	TATAAAA	1397	1404	TATA-box	core promoter element around -30 of transcription start
CSaBBX20	TATA-box	TATAAA	1398	1404	TATA-box	core promoter element around -30 of transcription start
CSaBBX20	TATA-box	TATAA	1399	1404	TATA-box	core promoter element around -30 of transcription start
CSaBBX20	TATA-box	TATA	1400	1404	TATA-box	core promoter element around -30 of transcription start
CSaBBX20	TATA-box	TATATA	1435	1441	TATA-box	core promoter element around -30 of transcription start
CSaBBX20	TATA-box	ATATAT	1436	1442	TATA-box	core promoter element around -30 of transcription start
CSaBBX20	TATA-box	TATA	1437	1441	TATA-box	core promoter element around -30 of transcription start
CSaBBX20	TCA	TCATCTTCAT	1204	1213	TCA	TCA
CSaBBX21	ARE	AAACCA	120	126	ARE	cis-acting regulatory element essential for the anaerobic induction
CSaBBX21	ARE	AAACCA	148	154	ARE	cis-acting regulatory element essential for the anaerobic induction
CSaBBX21	ARE	AAACCA	428	434	ARE	cis-acting regulatory element essential for the anaerobic induction
CSaBBX21	ARE	AAACCA	1093	1099	ARE	cis-acting regulatory element essential for the anaerobic induction
CSaBBX21	ARE	AAACCA	1271	1277	ARE	cis-acting regulatory element essential for the anaerobic induction
CSaBBX21	CAAT-box	CAAT	95	99	CAAT-box	common cis-acting element in promoter and enhancer regions
CSaBBX21	CAAT-box	CCAAT	118	123	CAAT-box	common cis-acting element in promoter and enhancer regions
CSaBBX21	CAAT-box	CAAT	133	137	CAAT-box	common cis-acting element in promoter and enhancer regions
CSaBBX21	CAAT-box	CCAAT	135	140	CAAT-box	common cis-acting element in promoter and enhancer regions
CSaBBX21	CAAT-box	CAAT	163	167	CAAT-box	common cis-acting element in promoter and enhancer regions
CSaBBX21	CAAT-box	CAAT	206	210	CAAT-box	common cis-acting element in promoter and enhancer regions
CSaBBX21	CAAT-box	CAAT	234	238	CAAT-box	common cis-acting element in promoter and enhancer regions
CSaBBX21	CAAT-box	CAAAT	295	300	CAAT-box	common cis-acting element in promoter and enhancer regions
CSaBBX21	CAAT-box	CAAAT	361	366	CAAT-box	common cis-acting element in promoter and enhancer regions
CSaBBX21	CAAT-box	CAAT	410	414	CAAT-box	common cis-acting element in promoter and enhancer regions
CSaBBX21	CAAT-box	CCAAT	416	421	CAAT-box	common cis-acting element in promoter and enhancer regions
CSaBBX21	CAAT-box	CCAAT	426	431	CAAT-box	common cis-acting element in promoter and enhancer regions
CSaBBX21	CAAT-box	CAAT	437	441	CAAT-box	common cis-acting element in promoter and enhancer regions
CSaBBX21	CAAT-box	CAAT	441	445	CAAT-box	common cis-acting element in promoter and enhancer regions
CSaBBX21	CAAT-box	CAAT	490	494	CAAT-box	common cis-acting element in promoter and enhancer regions
CSaBBX21	CAAT-box	CCAAT	598	603	CAAT-box	common cis-acting element in promoter and enhancer regions
CSaBBX21	CAAT-box	CAAT	599	603	CAAT-box	common cis-acting element in promoter and enhancer regions
CSaBBX21	CAAT-box	CAAT	630	634	CAAT-box	common cis-acting element in promoter and enhancer regions
CSaBBX21	CAAT-box	CCAAT	637	642	CAAT-box	common cis-acting element in promoter and enhancer regions
CSaBBX21	CAAT-box	CAAT	638	642	CAAT-box	common cis-acting element in promoter and enhancer regions
CSaBBX21	CAAT-box	CCAAT	704	709	CAAT-box	common cis-acting element in promoter and enhancer regions
CSaBBX21	CAAT-box	CAAT	705	709	CAAT-box	common cis-acting element in promoter and enhancer regions
CSaBBX21	CAAT-box	CAAT	775	779	CAAT-box	common cis-acting element in promoter and enhancer regions
CSaBBX21	CAAT-box	CAAT	1112	1116	CAAT-box	common cis-acting element in promoter and enhancer regions
CSaBBX21	CAAT-box	CAAT	1114	1118	CAAT-box	common cis-acting element in promoter and enhancer regions
CSaBBX21	CAAT-box	CAAT	1193	1197	CAAT-box	common cis-acting element in promoter and enhancer regions
CSaBBX21	CAAT-box	CAAAT	1219	1224	CAAT-box	common cis-acting element in promoter and enhancer regions
CSaBBX21	CAAT-box	CAAAT	1244	1249	CAAT-box	common cis-acting element in promoter and enhancer regions
CSaBBX21	CAAT-box	CCAAT	1247	1252	CAAT-box	common cis-acting element in promoter and enhancer regions
CSaBBX21	CAAT-box	CAAT	1256	1260	CAAT-box	common cis-acting element in promoter and enhancer regions
CSaBBX21	CAAT-box	CAAT	1323	1327	CAAT-box	common cis-acting element in promoter and enhancer regions
CSaBBX21	CAAT-box	CAAT	1337	1341	CAAT-box	common cis-acting element in promoter and enhancer regions
CSaBBX21	CAAT-box	CAAT	1488	1492	CAAT-box	common cis-acting element in promoter and enhancer regions
CSaBBX21	CGTCA-motif	CGTCA	990	995	CGTCA-motif	cis-acting regulatory element involved in the MeJA-responsiveness
CSaBBX21	LAMP-element	CTTTATCA	1154	1162	LAMP-element	part of a light responsive element
CSaBBX21	MYB	CAACCA	372	378	MYB	Myb
CSaBBX21	MYB	CAACCA	1249	1255	MYB	Myb
CSaBBX21	MYB	TAACCA	1362	1368	MYB	Myb
CSaBBX21	Myb	TAACTG	1126	1132	Myb	Myb
CSaBBX21	MYB-like sequence	TAACCA	1362	1368	MYB-like sequence	MYB recognition site
CSaBBX21	MYC	CAATTG	133	139	MYC	MYC
CSaBBX21	MYC	CATTTG	294	300	MYC	MYC
CSaBBX21	MYC	CAATTG	1112	1118	MYC	MYC
CSaBBX21	P-box	CCTTTTG	1377	1384	P-box	gibberellin-responsive element
CSaBBX21	TATA-box	TATA	1017	1021	TATA-box	core promoter element around -30 of transcription start
CSaBBX21	TATA-box	ATATAA	1294	1300	TATA-box	core promoter element around -30 of transcription start
CSaBBX21	TATA-box	TATA	1295	1299	TATA-box	core promoter element around -30 of transcription start
CSaBBX21	TATA-box	ATATAA	1359	1365	TATA-box	core promoter element around -30 of transcription start
CSaBBX21	TATA-box	TATA	1360	1364	TATA-box	core promoter element around -30 of transcription start
CSaBBX21	TATA-box	ATATAT	1406	1412	TATA-box	core promoter element around -30 of transcription start
CSaBBX21	TATA-box	TATA	1407	1411	TATA-box	core promoter element around -30 of transcription start
CSaBBX21	TCA	TCATCTTCAT	85	94	TCA	TCA
CSaBBX21	TCT-motif	TCTTAC	25	31	TCT-motif	part of a light responsive element
CSaBBX21	TGACG-motif	TGACG	990	995	TGACG-motif	cis-acting regulatory element involved in the MeJA-responsiveness
CSaBBX21	TGA-element	AACGAC	1007	1013	TGA-element	auxin-responsive element
CSaBBX21	W box	TTGACC	59	65	W box	W box
CSaBBX22	AAAC-motif	CAATCAAAACCT	95	106	AAAC-motif	light responsive element
CSaBBX22	ARE	AAACCA	299	305	ARE	cis-acting regulatory element essential for the anaerobic induction
CSaBBX22	ARE	AAACCA	320	326	ARE	cis-acting regulatory element essential for the anaerobic induction
CSaBBX22	Box 4	ATTAAT	1011	1017	Box 4	part of a conserved DNA module involved in light responsiveness
CSaBBX22	CAAT-box	CAAAT	26	31	CAAT-box	common cis-acting element in promoter and enhancer regions
CSaBBX22	CAAT-box	CAAT	54	58	CAAT-box	common cis-acting element in promoter and enhancer regions
CSaBBX22	CAAT-box	CAAT	95	99	CAAT-box	common cis-acting element in promoter and enhancer regions
CSaBBX22	CAAT-box	CAAT	149	153	CAAT-box	common cis-acting element in promoter and enhancer regions
CSaBBX22	CAAT-box	CAAT	167	171	CAAT-box	common cis-acting element in promoter and enhancer regions
CSaBBX22	CAAT-box	CAAT	180	184	CAAT-box	common cis-acting element in promoter and enhancer regions
CSaBBX22	CAAT-box	CAAT	267	271	CAAT-box	common cis-acting element in promoter and enhancer regions
CSaBBX22	CAAT-box	CAAT	379	383	CAAT-box	common cis-acting element in promoter and enhancer regions
CSaBBX22	CAAT-box	CAAAT	393	398	CAAT-box	common cis-acting element in promoter and enhancer regions
CSaBBX22	CAAT-box	CAAAT	454	459	CAAT-box	common cis-acting element in promoter and enhancer regions
CSaBBX22	CAAT-box	CAAT	520	524	CAAT-box	common cis-acting element in promoter and enhancer regions
CSaBBX22	CAAT-box	CAAAT	736	741	CAAT-box	common cis-acting element in promoter and enhancer regions
CSaBBX22	CAAT-box	CAAT	760	764	CAAT-box	common cis-acting element in promoter and enhancer regions
CSaBBX22	CAAT-box	CAAT	827	831	CAAT-box	common cis-acting element in promoter and enhancer regions
CSaBBX22	CAAT-box	CAAT	829	833	CAAT-box	common cis-acting element in promoter and enhancer regions
CSaBBX22	CAAT-box	CAAT	942	946	CAAT-box	common cis-acting element in promoter and enhancer regions
CSaBBX22	CAAT-box	CAAT	986	990	CAAT-box	common cis-acting element in promoter and enhancer regions
CSaBBX22	CAAT-box	CAAT	1029	1033	CAAT-box	common cis-acting element in promoter and enhancer regions
CSaBBX22	CAAT-box	CAAT	1081	1085	CAAT-box	common cis-acting element in promoter and enhancer regions
CSaBBX22	CAAT-box	CAAAT	1154	1159	CAAT-box	common cis-acting element in promoter and enhancer regions
CSaBBX22	CAAT-box	CAAT	1188	1192	CAAT-box	common cis-acting element in promoter and enhancer regions
CSaBBX22	CAAT-box	CAAT	1236	1240	CAAT-box	common cis-acting element in promoter and enhancer regions
CSaBBX22	CAAT-box	CAAAT	1253	1258	CAAT-box	common cis-acting element in promoter and enhancer regions
CSaBBX22	CAAT-box	CAAT	1392	1396	CAAT-box	common cis-acting element in promoter and enhancer regions
CSaBBX22	CAAT-box	CCAAT	1439	1444	CAAT-box	common cis-acting element in promoter and enhancer regions
CSaBBX22	CAAT-box	CAAT	1440	1444	CAAT-box	common cis-acting element in promoter and enhancer regions
CSaBBX22	CAAT-box	CAAT	1444	1448	CAAT-box	common cis-acting element in promoter and enhancer regions
CSaBBX22	CAAT-box	CAAT	1446	1450	CAAT-box	common cis-acting element in promoter and enhancer regions
CSaBBX22	CAAT-box	CAAAT	1488	1493	CAAT-box	common cis-acting element in promoter and enhancer regions
CSaBBX22	CGTCA-motif	CGTCA	926	931	CGTCA-motif	cis-acting regulatory element involved in the MeJA-responsiveness
CSaBBX22	CGTCA-motif	CGTCA	932	937	CGTCA-motif	cis-acting regulatory element involved in the MeJA-responsiveness
CSaBBX22	circadian	CAAAGATATC	965	974	circadian	cis-acting regulatory element involved in circadian control
CSaBBX22	I-box	AGATAAGG	1260	1268	I-box	part of a light responsive element
CSaBBX22	MYB	CAACCA	248	254	MYB	Myb
CSaBBX22	MYB	CAACCA	917	923	MYB	Myb
CSaBBX22	MYB	CAACCA	1208	1214	MYB	Myb
CSaBBX22	MYB	TAACCA	963	969	MYB	Myb
CSaBBX22	Myb	TAACTG	503	509	Myb	Myb		94
CSaBBX22	MYB-like sequence	TAACCA	963	969	MYB-like sequence	MYB recognition site
CSaBBX22	MYC	CATTTG	26	32	MYC	MYC
CSaBBX22	MYC	CATTTG	393	399	MYC	MYC
CSaBBX22	MYC	CATTTG	735	741	MYC	MYC
CSaBBX22	MYC	CAATTG	827	833	MYC	MYC
CSaBBX22	MYC	CATTTG	1154	1160	MYC	MYC
CSaBBX22	MYC	CAATTG	1444	1450	MYC	MYC
CSaBBX22	P-box	CCTTTTG	817	824	P-box	gibberellin-responsive element
CSaBBX22	TATA-box	TATAA	10	15	TATA-box	core promoter element around -30 of transcription start
CSaBBX22	TATA-box	TATA	11	15	TATA-box	core promoter element around -30 of transcription start
CSaBBX22	TATA-box	TACAAAA	33	40	TATA-box	core promoter element around -30 of transcription start
CSaBBX22	TATA-box	ccTATAAAaa	58	67	TATA-box	core promoter element around -30 of transcription start
CSaBBX22	TATA-box	TATAAAA	59	66	TATA-box	core promoter element around -30 of transcription start
CSaBBX22	TATA-box	TATAAA	60	66	TATA-box	core promoter element around -30 of transcription start
CSaBBX22	TATA-box	TATAA	61	66	TATA-box	core promoter element around -30 of transcription start
CSaBBX22	TATA-box	TATA	62	66	TATA-box	core promoter element around -30 of transcription start
CSaBBX22	TATA-box	TATAA	191	196	TATA-box	core promoter element around -30 of transcription start
CSaBBX22	TATA-box	TATA	192	196	TATA-box	core promoter element around -30 of transcription start
CSaBBX22	TATA-box	ATATAT	229	235	TATA-box	core promoter element around -30 of transcription start
CSaBBX22	TATA-box	TATATA	230	236	TATA-box	core promoter element around -30 of transcription start
CSaBBX22	TATA-box	TATA	232	236	TATA-box	core promoter element around -30 of transcription start
CSaBBX22	TATA-box	TATA	256	260	TATA-box	core promoter element around -30 of transcription start
CSaBBX22	TATA-box	TATATAA	550	557	TATA-box	core promoter element around -30 of transcription start
CSaBBX22	TATA-box	TATATA	551	557	TATA-box	core promoter element around -30 of transcription start
CSaBBX22	TATA-box	ATATAA	552	558	TATA-box	core promoter element around -30 of transcription start
CSaBBX22	TATA-box	TATA	553	557	TATA-box	core promoter element around -30 of transcription start
CSaBBX22	TATA-box	TATA	587	591	TATA-box	core promoter element around -30 of transcription start
CSaBBX22	TATA-box	TATAAA	720	726	TATA-box	core promoter element around -30 of transcription start
CSaBBX22	TATA-box	TATAA	721	726	TATA-box	core promoter element around -30 of transcription start
CSaBBX22	TATA-box	TATA	722	726	TATA-box	core promoter element around -30 of transcription start
CSaBBX22	TATA-box	ATTATA	1039	1045	TATA-box	core promoter element around -30 of transcription start
CSaBBX22	TATA-box	TATAA	1040	1045	TATA-box	core promoter element around -30 of transcription start
CSaBBX22	TATA-box	TATA	1041	1045	TATA-box	core promoter element around -30 of transcription start
CSaBBX22	TATA-box	TATA	1069	1073	TATA-box	core promoter element around -30 of transcription start
CSaBBX22	TATA-box	ccTATAAAaa	1132	1141	TATA-box	core promoter element around -30 of transcription start
CSaBBX22	TATA-box	TATAAAA	1133	1140	TATA-box	core promoter element around -30 of transcription start
CSaBBX22	TATA-box	TATAAA	1134	1140	TATA-box	core promoter element around -30 of transcription start
CSaBBX22	TATA-box	TATAA	1135	1140	TATA-box	core promoter element around -30 of transcription start
CSaBBX22	TATA-box	TATA	1136	1140	TATA-box	core promoter element around -30 of transcription start
CSaBBX22	TATA-box	TATA	1142	1146	TATA-box	core promoter element around -30 of transcription start
CSaBBX22	TATA-box	ATTATA	1190	1196	TATA-box	core promoter element around -30 of transcription start
CSaBBX22	TATA-box	TATAA	1191	1196	TATA-box	core promoter element around -30 of transcription start
CSaBBX22	TATA-box	TATA	1192	1196	TATA-box	core promoter element around -30 of transcription start
CSaBBX22	TATA-box	TATA	1289	1293	TATA-box	core promoter element around -30 of transcription start
CSaBBX22	TATA-box	TATATA	1308	1314	TATA-box	core promoter element around -30 of transcription start
CSaBBX22	TATA-box	ATATAA	1309	1315	TATA-box	core promoter element around -30 of transcription start
CSaBBX22	TATA-box	TATA	1310	1314	TATA-box	core promoter element around -30 of transcription start
CSaBBX22	TATA-box	TATA	1344	1348	TATA-box	core promoter element around -30 of transcription start
CSaBBX22	TATA-box	TATATA	1380	1386	TATA-box	core promoter element around -30 of transcription start
CSaBBX22	TATA-box	ATATAT	1381	1387	TATA-box	core promoter element around -30 of transcription start
CSaBBX22	TATA-box	TATA	1382	1386	TATA-box	core promoter element around -30 of transcription start
CSaBBX22	TATC-box	TATCCCA	507	514	TATC-box	cis-acting element involved in gibberellin-responsiveness
CSaBBX22	TCA	TCATCTTCAT	925	934	TCA	TCA
CSaBBX22	TCA	TCATCTTCAT	931	940	TCA	TCA
CSaBBX22	TCA-element	CCATCTTTTT	241	250	TCA-element	cis-acting element involved in salicylic acid responsiveness
CSaBBX22	TCT-motif	TCTTAC	1429	1435	TCT-motif	part of a light responsive element
CSaBBX22	TGACG-motif	TGACG	926	931	TGACG-motif	cis-acting regulatory element involved in the MeJA-responsiveness
CSaBBX22	TGACG-motif	TGACG	932	937	TGACG-motif	cis-acting regulatory element involved in the MeJA-responsiveness
CSaBBX23	3-AF1 binding site	TAAGAGAGGAA	243	253	3-AF1 binding site	light responsive element
CSaBBX23	ARE	AAACCA	125	131	ARE	cis-acting regulatory element essential for the anaerobic induction
CSaBBX23	ARE	AAACCA	1000	1006	ARE	cis-acting regulatory element essential for the anaerobic induction
CSaBBX23	ATCT-motif	AATCTAATCC	1483	1492	ATCT-motif	part of a conserved DNA module involved in light responsiveness
CSaBBX23	Box 4	ATTAAT	825	831	Box 4	part of a conserved DNA module involved in light responsiveness
CSaBBX23	CAAT-box	CAAAT	1	6	CAAT-box	common cis-acting element in promoter and enhancer regions
CSaBBX23	CAAT-box	CAAT	56	60	CAAT-box	common cis-acting element in promoter and enhancer regions
CSaBBX23	CAAT-box	CAAT	396	400	CAAT-box	common cis-acting element in promoter and enhancer regions
CSaBBX23	CAAT-box	CCAAT	414	419	CAAT-box	common cis-acting element in promoter and enhancer regions
CSaBBX23	CAAT-box	CAAT	415	419	CAAT-box	common cis-acting element in promoter and enhancer regions
CSaBBX23	CAAT-box	CAAT	512	516	CAAT-box	common cis-acting element in promoter and enhancer regions
CSaBBX23	CAAT-box	CCAAT	564	569	CAAT-box	common cis-acting element in promoter and enhancer regions
CSaBBX23	CAAT-box	CAAT	565	569	CAAT-box	common cis-acting element in promoter and enhancer regions
CSaBBX23	CAAT-box	CAAT	593	597	CAAT-box	common cis-acting element in promoter and enhancer regions
CSaBBX23	CAAT-box	CAAT	964	968	CAAT-box	common cis-acting element in promoter and enhancer regions
CSaBBX23	CAAT-box	CAAT	1025	1029	CAAT-box	common cis-acting element in promoter and enhancer regions
CSaBBX23	CAAT-box	CCAAT	1093	1098	CAAT-box	common cis-acting element in promoter and enhancer regions
CSaBBX23	CAAT-box	CAAT	1094	1098	CAAT-box	common cis-acting element in promoter and enhancer regions
CSaBBX23	CAAT-box	CAAAT	1185	1190	CAAT-box	common cis-acting element in promoter and enhancer regions
CSaBBX23	CAAT-box	CAAT	1238	1242	CAAT-box	common cis-acting element in promoter and enhancer regions
CSaBBX23	CAAT-box	CAAAT	1315	1320	CAAT-box	common cis-acting element in promoter and enhancer regions
CSaBBX23	CAAT-box	CCAAT	1393	1398	CAAT-box	common cis-acting element in promoter and enhancer regions
CSaBBX23	CAAT-box	CAAT	1394	1398	CAAT-box	common cis-acting element in promoter and enhancer regions
CSaBBX23	CAAT-box	CAAT	1421	1425	CAAT-box	common cis-acting element in promoter and enhancer regions
CSaBBX23	CAAT-box	CAAAT	1485	1490	CAAT-box	common cis-acting element in promoter and enhancer regions
CSaBBX23	CAAT-box	CAAAT	1490	1495	CAAT-box	common cis-acting element in promoter and enhancer regions
CSaBBX23	CCAAT-box	CAACGG	609	615	CCAAT-box	MYBHv1 binding site
CSaBBX23	GATA-motif	GATAGGG	199	206	GATA-motif	part of a light responsive element
CSaBBX23	GATA-motif	GATAGGG	957	964	GATA-motif	part of a light responsive element
CSaBBX23	GATA-motif	GATAGGA	1071	1078	GATA-motif	part of a light responsive element
CSaBBX23	MBS	CAACTG	843	849	MBS	MYB binding site involved in drought-inducibility
CSaBBX23	MYB	CAACAG	424	430	MYB	Myb
CSaBBX23	Myb	CAACTG	843	849	Myb	Myb
CSaBBX23	MYB recognition site	CCGTTG	609	615	MYB recognition site	MYB recognition site
CSaBBX23	Myb-binding site	CAACAG	424	430	Myb-binding site	MYB recognition site
CSaBBX23	Myc	TCTCTTA	243	250	Myc	MYC
CSaBBX23	MYC	CATGTG	31	37	MYC	MYC
CSaBBX23	O2-site	GATGA(C/T)(A/G)TG(A/G)	876	884	O2-site	cis-acting regulatory element involved in zein metabolism regulation
CSaBBX23	TATA-box	TATAAAA	128	135	TATA-box	core promoter element around -30 of transcription start
CSaBBX23	TATA-box	TATAAA	129	135	TATA-box	core promoter element around -30 of transcription start
CSaBBX23	TATA-box	TATAA	130	135	TATA-box	core promoter element around -30 of transcription start
CSaBBX23	TATA-box	TATA	131	135	TATA-box	core promoter element around -30 of transcription start
CSaBBX23	TCA	TCATCTTCAT	1080	1089	TCA	TCA
CSaBBX23	TCA-element	TCAGAAGAGG	884	893	TCA-element	cis-acting element involved in salicylic acid responsiveness
CSaBBX23	TCCC-motif	TCTCCCT	520	527	TCCC-motif	part of a light responsive element
CSaBBX23	W box	TTGACC	184	190	W box	W box
CSaBBX23	W box	TTGACC	1263	1269	W box	W box
CSaBBX23	WUN-motif	AAATTACT	1441	1449	WUN-motif	WUN-motif
CSaBBX24	ARE	AAACCA	469	475	ARE	cis-acting regulatory element essential for the anaerobic induction
CSaBBX24	ARE	AAACCA	1055	1061	ARE	cis-acting regulatory element essential for the anaerobic induction
CSaBBX24	ARE	AAACCA	1205	1211	ARE	cis-acting regulatory element essential for the anaerobic induction
CSaBBX24	ARE	AAACCA	1341	1347	ARE	cis-acting regulatory element essential for the anaerobic induction
CSaBBX24	AuxRR-core	GGTCCAT	1120	1127	AuxRR-core	cis-acting regulatory element involved in auxin responsiveness
CSaBBX24	Box 4	ATTAAT	485	491	Box 4	part of a conserved DNA module involved in light responsiveness
CSaBBX24	Box 4	ATTAAT	1409	1415	Box 4	part of a conserved DNA module involved in light responsiveness
CSaBBX24	CAAT-box	CAAT	24	28	CAAT-box	common cis-acting element in promoter and enhancer regions
CSaBBX24	CAAT-box	CAAT	47	51	CAAT-box	common cis-acting element in promoter and enhancer regions
CSaBBX24	CAAT-box	CAAT	75	79	CAAT-box	common cis-acting element in promoter and enhancer regions
CSaBBX24	CAAT-box	CAAT	79	83	CAAT-box	common cis-acting element in promoter and enhancer regions
CSaBBX24	CAAT-box	CAAAT	131	136	CAAT-box	common cis-acting element in promoter and enhancer regions
CSaBBX24	CAAT-box	CCAAT	226	231	CAAT-box	common cis-acting element in promoter and enhancer regions
CSaBBX24	CAAT-box	CAAT	227	231	CAAT-box	common cis-acting element in promoter and enhancer regions
CSaBBX24	CAAT-box	CAAAT	320	325	CAAT-box	common cis-acting element in promoter and enhancer regions
CSaBBX24	CAAT-box	CAAAT	362	367	CAAT-box	common cis-acting element in promoter and enhancer regions
CSaBBX24	CAAT-box	CAAAT	449	454	CAAT-box	common cis-acting element in promoter and enhancer regions
CSaBBX24	CAAT-box	CAAAT	459	464	CAAT-box	common cis-acting element in promoter and enhancer regions
CSaBBX24	CAAT-box	CAAT	504	508	CAAT-box	common cis-acting element in promoter and enhancer regions
CSaBBX24	CAAT-box	CAAT	593	597	CAAT-box	common cis-acting element in promoter and enhancer regions
CSaBBX24	CAAT-box	CAAT	640	644	CAAT-box	common cis-acting element in promoter and enhancer regions
CSaBBX24	CAAT-box	CAAT	647	651	CAAT-box	common cis-acting element in promoter and enhancer regions
CSaBBX24	CAAT-box	CAAT	735	739	CAAT-box	common cis-acting element in promoter and enhancer regions
CSaBBX24	CAAT-box	CAAAT	768	773	CAAT-box	common cis-acting element in promoter and enhancer regions
CSaBBX24	CAAT-box	CAAT	809	813	CAAT-box	common cis-acting element in promoter and enhancer regions
CSaBBX24	CAAT-box	CCAAT	865	870	CAAT-box	common cis-acting element in promoter and enhancer regions
CSaBBX24	CAAT-box	CAAT	866	870	CAAT-box	common cis-acting element in promoter and enhancer regions
CSaBBX24	CAAT-box	CAAT	870	874	CAAT-box	common cis-acting element in promoter and enhancer regions
CSaBBX24	CAAT-box	CAAT	872	876	CAAT-box	common cis-acting element in promoter and enhancer regions
CSaBBX24	CAAT-box	CAAAT	921	926	CAAT-box	common cis-acting element in promoter and enhancer regions
CSaBBX24	CAAT-box	CAAT	972	976	CAAT-box	common cis-acting element in promoter and enhancer regions
CSaBBX24	CAAT-box	CAAT	982	986	CAAT-box	common cis-acting element in promoter and enhancer regions
CSaBBX24	CAAT-box	CAAAT	1016	1021	CAAT-box	common cis-acting element in promoter and enhancer regions
CSaBBX24	CAAT-box	CCAAT	1058	1063	CAAT-box	common cis-acting element in promoter and enhancer regions
CSaBBX24	CAAT-box	CAAT	1059	1063	CAAT-box	common cis-acting element in promoter and enhancer regions
CSaBBX24	CAAT-box	CAAT	1085	1089	CAAT-box	common cis-acting element in promoter and enhancer regions
CSaBBX24	CAAT-box	CAAAT	1087	1092	CAAT-box	common cis-acting element in promoter and enhancer regions
CSaBBX24	CAAT-box	CAAT	1106	1110	CAAT-box	common cis-acting element in promoter and enhancer regions
CSaBBX24	CAAT-box	CAAAT	1201	1206	CAAT-box	common cis-acting element in promoter and enhancer regions
CSaBBX24	CAAT-box	CAAT	1235	1239	CAAT-box	common cis-acting element in promoter and enhancer regions
CSaBBX24	CAAT-box	CAAAT	1240	1245	CAAT-box	common cis-acting element in promoter and enhancer regions
CSaBBX24	CAAT-box	CAAT	1377	1381	CAAT-box	common cis-acting element in promoter and enhancer regions
CSaBBX24	CAAT-box	CAAT	1392	1396	CAAT-box	common cis-acting element in promoter and enhancer regions
CSaBBX24	CAAT-box	CCAAT	1492	1497	CAAT-box	common cis-acting element in promoter and enhancer regions
CSaBBX24	CAT-box	GCCACT	166	172	CAT-box	cis-acting regulatory element related to meristem expression
CSaBBX24	CAT-box	GCCACT	722	728	CAT-box	cis-acting regulatory element related to meristem expression
CSaBBX24	Gap-box	CAAATGAA(A/G)A	357	366	Gap-box	part of a light responsive element
CSaBBX24	LAMP-element	CTTTATCA	1020	1028	LAMP-element	part of a light responsive element
CSaBBX24	LTR	CCGAAA	687	693	LTR	cis-acting element involved in low-temperature responsiveness
CSaBBX24	LTR	CCGAAA	986	992	LTR	cis-acting element involved in low-temperature responsiveness
CSaBBX24	MBS	CAACTG	1184	1190	MBS	MYB binding site involved in drought-inducibility
CSaBBX24	MYB	CAACCA	862	868	MYB	Myb
CSaBBX24	Myb	CAACTG	1184	1190	Myb	Myb
CSaBBX24	MYB	TAACCA	161	167	MYB	Myb
CSaBBX24	MYB	TAACCA	420	426	MYB	Myb
CSaBBX24	MYB	TAACCA	1494	1500	MYB	Myb
CSaBBX24	Myb	TAACTG	1217	1223	Myb	Myb
CSaBBX24	MYB-like sequence	TAACCA	161	167	MYB-like sequence	MYB recognition site
CSaBBX24	MYB-like sequence	TAACCA	420	426	MYB-like sequence	MYB recognition site
CSaBBX24	MYB-like sequence	TAACCA	1494	1500	MYB-like sequence	MYB recognition site
CSaBBX24	MYC	CATTTG	361	367	MYC	MYC
CSaBBX24	MYC	CATTTG	448	454	MYC	MYC
CSaBBX24	MYC	CATTTG	767	773	MYC	MYC
CSaBBX24	MYC	CAATTG	870	876	MYC	MYC
CSaBBX24	MYC	CATTTG	920	926	MYC	MYC
CSaBBX24	MYC	CATTTG	1016	1022	MYC	MYC
CSaBBX24	MYC	CATTTG	1201	1207	MYC	MYC
CSaBBX24	P-box	CCTTTTG	1428	1435	P-box	gibberellin-responsive element
CSaBBX24	TATA-box	ATATAA	285	291	TATA-box	core promoter element around -30 of transcription start
CSaBBX24	TATA-box	TATA	286	290	TATA-box	core promoter element around -30 of transcription start
CSaBBX24	TATA-box	TATATA	351	357	TATA-box	core promoter element around -30 of transcription start
CSaBBX24	TATA-box	ATATAT	352	358	TATA-box	core promoter element around -30 of transcription start
CSaBBX24	TATA-box	TATATA	353	359	TATA-box	core promoter element around -30 of transcription start
CSaBBX24	TATA-box	ATATAT	354	360	TATA-box	core promoter element around -30 of transcription start
CSaBBX24	TATA-box	TATA	355	359	TATA-box	core promoter element around -30 of transcription start
CSaBBX24	TATA-box	TATA	532	536	TATA-box	core promoter element around -30 of transcription start
CSaBBX24	TATA-box	TATA	817	821	TATA-box	core promoter element around -30 of transcription start
CSaBBX24	TATA-box	TATAAGAA	1247	1255	TATA-box	core promoter element around -30 of transcription start
CSaBBX24	TATA-box	TATAA	1250	1255	TATA-box	core promoter element around -30 of transcription start
CSaBBX24	TATA-box	TATA	1251	1255	TATA-box	core promoter element around -30 of transcription start
CSaBBX24	TATA-box	TATACA	1304	1310	TATA-box	core promoter element around -30 of transcription start
CSaBBX24	TATA-box	TATA	1306	1310	TATA-box	core promoter element around -30 of transcription start
CSaBBX24	TATA-box	TATA	1354	1358	TATA-box	core promoter element around -30 of transcription start
CSaBBX24	TATA-box	TATACA	1463	1469	TATA-box	core promoter element around -30 of transcription start
CSaBBX24	TATA-box	TATA	1465	1469	TATA-box	core promoter element around -30 of transcription start
CSaBBX24	TCCC-motif	TCTCCCT	933	940	TCCC-motif	part of a light responsive element
CSaBBX24	TCT-motif	TCTTAC	1451	1457	TCT-motif	part of a light responsive element
CSaBBX24	W box	TTGACC	1030	1036	W box	W box
CSaBBX25	A-box	CCGTCC	668	674	A-box	cis-acting regulatory element
CSaBBX25	ABRE	ACGTG	50	55	ABRE	cis-acting element involved in the abscisic acid responsiveness
CSaBBX25	ABRE	ACGTG	835	840	ABRE	cis-acting element involved in the abscisic acid responsiveness
CSaBBX25	AT-rich element	ATAGAAATCAA	556	566	AT-rich element	binding site of AT-rich DNA binding protein (ATBP-1)
CSaBBX25	Box 4	ATTAAT	73	79	Box 4	part of a conserved DNA module involved in light responsiveness
CSaBBX25	Box 4	ATTAAT	99	105	Box 4	part of a conserved DNA module involved in light responsiveness
CSaBBX25	Box 4	ATTAAT	164	170	Box 4	part of a conserved DNA module involved in light responsiveness
CSaBBX25	CAAT-box	CAAAT	94	99	CAAT-box	common cis-acting element in promoter and enhancer regions
CSaBBX25	CAAT-box	CAAT	109	113	CAAT-box	common cis-acting element in promoter and enhancer regions
CSaBBX25	CAAT-box	CAAT	202	206	CAAT-box	common cis-acting element in promoter and enhancer regions
CSaBBX25	CAAT-box	CAAT	294	298	CAAT-box	common cis-acting element in promoter and enhancer regions
CSaBBX25	CAAT-box	CAAAT	319	324	CAAT-box	common cis-acting element in promoter and enhancer regions
CSaBBX25	CAAT-box	CAAT	380	384	CAAT-box	common cis-acting element in promoter and enhancer regions
CSaBBX25	CAAT-box	CAAT	384	388	CAAT-box	common cis-acting element in promoter and enhancer regions
CSaBBX25	CAAT-box	CAAT	437	441	CAAT-box	common cis-acting element in promoter and enhancer regions
CSaBBX25	CAAT-box	CAAT	498	502	CAAT-box	common cis-acting element in promoter and enhancer regions
CSaBBX25	CAAT-box	CAAT	593	597	CAAT-box	common cis-acting element in promoter and enhancer regions
CSaBBX25	CAAT-box	CAAAT	614	619	CAAT-box	common cis-acting element in promoter and enhancer regions
CSaBBX25	CAAT-box	CAAT	623	627	CAAT-box	common cis-acting element in promoter and enhancer regions
CSaBBX25	CAAT-box	CAAT	758	762	CAAT-box	common cis-acting element in promoter and enhancer regions
CSaBBX25	CAAT-box	CAAAT	779	784	CAAT-box	common cis-acting element in promoter and enhancer regions
CSaBBX25	CAAT-box	CAAAT	798	803	CAAT-box	common cis-acting element in promoter and enhancer regions
CSaBBX25	CAAT-box	CCAAT	888	893	CAAT-box	common cis-acting element in promoter and enhancer regions
CSaBBX25	CAAT-box	CAAT	986	990	CAAT-box	common cis-acting element in promoter and enhancer regions
CSaBBX25	CAAT-box	CAAAT	1039	1044	CAAT-box	common cis-acting element in promoter and enhancer regions
CSaBBX25	CAAT-box	CAAAT	1177	1182	CAAT-box	common cis-acting element in promoter and enhancer regions
CSaBBX25	CAAT-box	CAAT	1256	1260	CAAT-box	common cis-acting element in promoter and enhancer regions
CSaBBX25	CAAT-box	CAAT	1258	1262	CAAT-box	common cis-acting element in promoter and enhancer regions
CSaBBX25	CAAT-box	CAAAT	1332	1337	CAAT-box	common cis-acting element in promoter and enhancer regions
CSaBBX25	CAAT-box	CAAT	1400	1404	CAAT-box	common cis-acting element in promoter and enhancer regions
CSaBBX25	CCAAT-box	CAACGG	877	883	CCAAT-box	MYBHv1 binding site
CSaBBX25	CGTCA-motif	CGTCA	693	698	CGTCA-motif	cis-acting regulatory element involved in the MeJA-responsiveness
CSaBBX25	circadian	CAAAGATATC	1473	1482	circadian	cis-acting regulatory element involved in circadian control
CSaBBX25	G-Box	CACGTT	50	56	G-Box	cis-acting regulatory element involved in light responsiveness
CSaBBX25	G-box	CACGTC	835	841	G-box	cis-acting regulatory element involved in light responsiveness
CSaBBX25	MBS	CAACTG	1483	1489	MBS	MYB binding site involved in drought-inducibility
CSaBBX25	MYB	CAACCA	1208	1214	MYB	Myb
CSaBBX25	Myb	CAACTG	1483	1489	Myb	Myb
CSaBBX25	MYB recognition site	CCGTTG	877	883	MYB recognition site	MYB recognition site
CSaBBX25	MYC	CATGTG	627	633	MYC	MYC
CSaBBX25	MYC	CAATTG	1256	1262	MYC	MYC
CSaBBX25	TATA-box	ATATAT	180	186	TATA-box	core promoter element around -30 of transcription start
CSaBBX25	TATA-box	TATA	181	185	TATA-box	core promoter element around -30 of transcription start
CSaBBX25	TATA-box	TATAAATA	211	219	TATA-box	core promoter element around -30 of transcription start
CSaBBX25	TATA-box	TATAAAT	212	219	TATA-box	core promoter element around -30 of transcription start
CSaBBX25	TATA-box	TATAAA	213	219	TATA-box	core promoter element around -30 of transcription start
CSaBBX25	TATA-box	TATAA	214	219	TATA-box	core promoter element around -30 of transcription start
CSaBBX25	TATA-box	TATA	215	219	TATA-box	core promoter element around -30 of transcription start
CSaBBX25	TATA-box	ATATAA	220	226	TATA-box	core promoter element around -30 of transcription start
CSaBBX25	TATA-box	TATA	221	225	TATA-box	core promoter element around -30 of transcription start
CSaBBX25	TATA-box	TATACA	386	392	TATA-box	core promoter element around -30 of transcription start
CSaBBX25	TATA-box	TATA	388	392	TATA-box	core promoter element around -30 of transcription start
CSaBBX25	TATA-box	ATTATA	393	399	TATA-box	core promoter element around -30 of transcription start
CSaBBX25	TATA-box	TATAA	394	399	TATA-box	core promoter element around -30 of transcription start
CSaBBX25	TATA-box	TATA	395	399	TATA-box	core promoter element around -30 of transcription start
CSaBBX25	TATA-box	TATAAAA	446	453	TATA-box	core promoter element around -30 of transcription start
CSaBBX25	TATA-box	TATAAA	447	453	TATA-box	core promoter element around -30 of transcription start
CSaBBX25	TATA-box	TATAA	448	453	TATA-box	core promoter element around -30 of transcription start
CSaBBX25	TATA-box	TATA	449	453	TATA-box	core promoter element around -30 of transcription start
CSaBBX25	TATA-box	TATAAAA	461	468	TATA-box	core promoter element around -30 of transcription start
CSaBBX25	TATA-box	TATAAA	462	468	TATA-box	core promoter element around -30 of transcription start
CSaBBX25	TATA-box	TATAA	463	468	TATA-box	core promoter element around -30 of transcription start
CSaBBX25	TATA-box	TATA	464	468	TATA-box	core promoter element around -30 of transcription start
CSaBBX25	TATA-box	ATTATA	502	508	TATA-box	core promoter element around -30 of transcription start
CSaBBX25	TATA-box	TATAA	503	508	TATA-box	core promoter element around -30 of transcription start
CSaBBX25	TATA-box	TATA	504	508	TATA-box	core promoter element around -30 of transcription start
CSaBBX25	TATA-box	TATATA	553	559	TATA-box	core promoter element around -30 of transcription start
CSaBBX25	TATA-box	ATATAT	554	560	TATA-box	core promoter element around -30 of transcription start
CSaBBX25	TATA-box	TATATA	555	561	TATA-box	core promoter element around -30 of transcription start
CSaBBX25	TATA-box	ATATAA	556	562	TATA-box	core promoter element around -30 of transcription start
CSaBBX25	TATA-box	TATA	557	561	TATA-box	core promoter element around -30 of transcription start
CSaBBX25	TATA-box	TATAA	1085	1090	TATA-box	core promoter element around -30 of transcription start
CSaBBX25	TATA-box	TATA	1086	1090	TATA-box	core promoter element around -30 of transcription start
CSaBBX25	TATA-box	TATAA	1093	1098	TATA-box	core promoter element around -30 of transcription start
CSaBBX25	TATA-box	TATA	1094	1098	TATA-box	core promoter element around -30 of transcription start
CSaBBX25	TATA-box	TATA	1203	1207	TATA-box	core promoter element around -30 of transcription start
CSaBBX25	TATA-box	ATATAT	1262	1268	TATA-box	core promoter element around -30 of transcription start
CSaBBX25	TATA-box	TATATA	1263	1269	TATA-box	core promoter element around -30 of transcription start
CSaBBX25	TATA-box	ATATAA	1264	1270	TATA-box	core promoter element around -30 of transcription start
CSaBBX25	TATA-box	TATA	1265	1269	TATA-box	core promoter element around -30 of transcription start
CSaBBX25	TCCC-motif	TCTCCCT	934	941	TCCC-motif	part of a light responsive element
CSaBBX25	TCT-motif	TCTTAC	35	41	TCT-motif	part of a light responsive element
CSaBBX25	TGACG-motif	TGACG	693	698	TGACG-motif	cis-acting regulatory element involved in the MeJA-responsiveness
CSaBBX25	TGA-element	AACGAC	654	660	TGA-element	auxin-responsive element
CSaBBX25	W box	TTGACC	1397	1403	W box	W box
CSaBBX26	ABRE	ACGTG	534	539	ABRE	cis-acting element involved in the abscisic acid responsiveness
CSaBBX26	ABRE	ACGTG	617	622	ABRE	cis-acting element involved in the abscisic acid responsiveness
CSaBBX26	ARE	AAACCA	62	68	ARE	cis-acting regulatory element essential for the anaerobic induction
CSaBBX26	ARE	AAACCA	192	198	ARE	cis-acting regulatory element essential for the anaerobic induction
CSaBBX26	Box 4	ATTAAT	230	236	Box 4	part of a conserved DNA module involved in light responsiveness
CSaBBX26	Box 4	ATTAAT	288	294	Box 4	part of a conserved DNA module involved in light responsiveness
CSaBBX26	Box 4	ATTAAT	500	506	Box 4	part of a conserved DNA module involved in light responsiveness
CSaBBX26	CAAT-box	CAAT	2	6	CAAT-box	common cis-acting element in promoter and enhancer regions
CSaBBX26	CAAT-box	CCAAT	119	124	CAAT-box	common cis-acting element in promoter and enhancer regions
CSaBBX26	CAAT-box	CAAT	120	124	CAAT-box	common cis-acting element in promoter and enhancer regions
CSaBBX26	CAAT-box	CAAT	169	173	CAAT-box	common cis-acting element in promoter and enhancer regions
CSaBBX26	CAAT-box	CAAAT	270	275	CAAT-box	common cis-acting element in promoter and enhancer regions
CSaBBX26	CAAT-box	CAAT	273	277	CAAT-box	common cis-acting element in promoter and enhancer regions
CSaBBX26	CAAT-box	CAAAT	342	347	CAAT-box	common cis-acting element in promoter and enhancer regions
CSaBBX26	CAAT-box	CAAT	359	363	CAAT-box	common cis-acting element in promoter and enhancer regions
CSaBBX26	CAAT-box	CCAAT	397	402	CAAT-box	common cis-acting element in promoter and enhancer regions
CSaBBX26	CAAT-box	CAAT	398	402	CAAT-box	common cis-acting element in promoter and enhancer regions
CSaBBX26	CAAT-box	CAAT	447	451	CAAT-box	common cis-acting element in promoter and enhancer regions
CSaBBX26	CAAT-box	CCAAT	525	530	CAAT-box	common cis-acting element in promoter and enhancer regions
CSaBBX26	CAAT-box	CCAAT	574	579	CAAT-box	common cis-acting element in promoter and enhancer regions
CSaBBX26	CAAT-box	CAAT	596	600	CAAT-box	common cis-acting element in promoter and enhancer regions
CSaBBX26	CAAT-box	CAAT	910	914	CAAT-box	common cis-acting element in promoter and enhancer regions
CSaBBX26	CAAT-box	CAAAT	1004	1009	CAAT-box	common cis-acting element in promoter and enhancer regions
CSaBBX26	CAAT-box	CAAT	1086	1090	CAAT-box	common cis-acting element in promoter and enhancer regions
CSaBBX26	CAAT-box	CCAAT	1092	1097	CAAT-box	common cis-acting element in promoter and enhancer regions
CSaBBX26	CAAT-box	CCAAT	1191	1196	CAAT-box	common cis-acting element in promoter and enhancer regions
CSaBBX26	CAAT-box	CAAT	1192	1196	CAAT-box	common cis-acting element in promoter and enhancer regions
CSaBBX26	CAAT-box	CAAT	1302	1306	CAAT-box	common cis-acting element in promoter and enhancer regions
CSaBBX26	CAAT-box	CAAAT	1323	1328	CAAT-box	common cis-acting element in promoter and enhancer regions
CSaBBX26	CAAT-box	CAAT	1328	1332	CAAT-box	common cis-acting element in promoter and enhancer regions
CSaBBX26	CAAT-box	CAAT	1469	1473	CAAT-box	common cis-acting element in promoter and enhancer regions
CSaBBX26	CAAT-box	CAAT	1487	1491	CAAT-box	common cis-acting element in promoter and enhancer regions
CSaBBX26	CAT-box	GCCACT	1271	1277	CAT-box	cis-acting regulatory element related to meristem expression
CSaBBX26	CCAAT-box	CAACGG	1251	1257	CCAAT-box	MYBHv1 binding site
CSaBBX26	chs-CMA1a	TTACTTAA	311	319	chs-CMA1a	part of a light responsive element
CSaBBX26	GATA-motif	AAGATAAGATT	344	354	GATA-motif	part of a light responsive element
CSaBBX26	G-box	TACGTG	534	540	G-box	cis-acting regulatory element involved in light responsiveness
CSaBBX26	G-box	CACGTC	616	622	G-box	cis-acting regulatory element involved in light responsiveness
CSaBBX26	GT1-motif	GGTTAA	393	399	GT1-motif	light responsive element
CSaBBX26	MYB	CAACAG	50	56	MYB	Myb
CSaBBX26	MYB	CAACCA	555	561	MYB	Myb
CSaBBX26	MYB	CAACCA	774	780	MYB	Myb
CSaBBX26	MYB	TAACCA	394	400	MYB	Myb
CSaBBX26	MYB	TAACCA	576	582	MYB	Myb
CSaBBX26	MYB recognition site	CCGTTG	1251	1257	MYB recognition site	MYB recognition site
CSaBBX26	Myb-binding site	CAACAG	50	56	Myb-binding site	MYB recognition site
CSaBBX26	MYB-like sequence	TAACCA	394	400	MYB-like sequence	MYB recognition site
CSaBBX26	MYB-like sequence	TAACCA	576	582	MYB-like sequence	MYB recognition site
CSaBBX26	Sp1	GGGCGG	665	671	Sp1	light responsive element
CSaBBX26	Sp1	GGGCGG	1284	1290	Sp1	light responsive element
CSaBBX26	TATA-box	TACATAAA	135	143	TATA-box	core promoter element around -30 of transcription start
CSaBBX26	TATA-box	TATTTAAA	854	862	TATA-box	core promoter element around -30 of transcription start
CSaBBX26	TATA-box	TATAA	876	881	TATA-box	core promoter element around -30 of transcription start
CSaBBX26	TATA-box	TATA	877	881	TATA-box	core promoter element around -30 of transcription start
CSaBBX26	TATA-box	TACAAAA	904	911	TATA-box	core promoter element around -30 of transcription start
CSaBBX26	TCT-motif	TCTTAC	1132	1138	TCT-motif	part of a light responsive element
CSaBBX26	W box	TTGACC	894	900	W box	W box
CSaBBX26	W box	TTGACC	1299	1305	W box	W box
CSaBBX3	3-AF1 binding site	TAAGAGAGGAA	266	276	3-AF1 binding site	light responsive element
CSaBBX3	ABRE	CACGTG	521	527	ABRE	cis-acting element involved in the abscisic acid responsiveness
CSaBBX3	ABRE	ACGTG	522	527	ABRE	cis-acting element involved in the abscisic acid responsiveness
CSaBBX3	ABRE	CACGTG	925	931	ABRE	cis-acting element involved in the abscisic acid responsiveness
CSaBBX3	ABRE	ACGTG	926	931	ABRE	cis-acting element involved in the abscisic acid responsiveness
CSaBBX3	ARE	AAACCA	745	751	ARE	cis-acting regulatory element essential for the anaerobic induction
CSaBBX3	Box II	CCACGTGGC	520	529	Box II	part of a light responsive element
CSaBBX3	CAAT-box	CAAT	30	34	CAAT-box	common cis-acting element in promoter and enhancer regions
CSaBBX3	CAAT-box	CAAT	40	44	CAAT-box	common cis-acting element in promoter and enhancer regions
CSaBBX3	CAAT-box	CAAAT	111	116	CAAT-box	common cis-acting element in promoter and enhancer regions
CSaBBX3	CAAT-box	CAAT	180	184	CAAT-box	common cis-acting element in promoter and enhancer regions
CSaBBX3	CAAT-box	CCAAT	293	298	CAAT-box	common cis-acting element in promoter and enhancer regions
CSaBBX3	CAAT-box	CAAT	315	319	CAAT-box	common cis-acting element in promoter and enhancer regions
CSaBBX3	CAAT-box	CAAT	363	367	CAAT-box	common cis-acting element in promoter and enhancer regions
CSaBBX3	CAAT-box	CAAAT	482	487	CAAT-box	common cis-acting element in promoter and enhancer regions
CSaBBX3	CAAT-box	CAAT	487	491	CAAT-box	common cis-acting element in promoter and enhancer regions
CSaBBX3	CAAT-box	TGCAAATCT	594	603	CAAT-box	common cis-acting element in promoter and enhancer regions
CSaBBX3	CAAT-box	CAAAT	596	601	CAAT-box	common cis-acting element in promoter and enhancer regions
CSaBBX3	CAAT-box	CAAT	722	726	CAAT-box	common cis-acting element in promoter and enhancer regions
CSaBBX3	CAAT-box	CAAT	798	802	CAAT-box	common cis-acting element in promoter and enhancer regions
CSaBBX3	CAAT-box	CAAAT	1221	1226	CAAT-box	common cis-acting element in promoter and enhancer regions
CSaBBX3	CAAT-box	CAAT	1250	1254	CAAT-box	common cis-acting element in promoter and enhancer regions
CSaBBX3	CAAT-box	CCAAT	1266	1271	CAAT-box	common cis-acting element in promoter and enhancer regions
CSaBBX3	CAAT-box	CAAT	1267	1271	CAAT-box	common cis-acting element in promoter and enhancer regions
CSaBBX3	CAAT-box	CAAT	1371	1375	CAAT-box	common cis-acting element in promoter and enhancer regions
CSaBBX3	CAAT-box	CAAT	1382	1386	CAAT-box	common cis-acting element in promoter and enhancer regions
CSaBBX3	CAAT-box	CAAT	1405	1409	CAAT-box	common cis-acting element in promoter and enhancer regions
CSaBBX3	CAAT-box	CAAT	1427	1431	CAAT-box	common cis-acting element in promoter and enhancer regions
CSaBBX3	CAAT-box	CAAT	1470	1474	CAAT-box	common cis-acting element in promoter and enhancer regions
CSaBBX3	CAAT-box	CAAT	1487	1491	CAAT-box	common cis-acting element in promoter and enhancer regions
CSaBBX3	CAAT-box	CAAT	1493	1497	CAAT-box	common cis-acting element in promoter and enhancer regions
CSaBBX3	CAT-box	GCCACT	731	737	CAT-box	cis-acting regulatory element related to meristem expression
CSaBBX3	CCAAT-box	CAACGG	168	174	CCAAT-box	MYBHv1 binding site
CSaBBX3	CGTCA-motif	CGTCA	724	729	CGTCA-motif	cis-acting regulatory element involved in the MeJA-responsiveness
CSaBBX3	circadian	CAAAGATATC	641	650	circadian	cis-acting regulatory element involved in circadian control
CSaBBX3	G-box	CACGAC	428	434	G-box	cis-acting regulatory element involved in light responsiveness
CSaBBX3	G-box	GCCACGTGGA	519	529	G-box	cis-acting regulatory element involved in light responsiveness
CSaBBX3	G-box	CACGTG	521	527	G-box	cis-acting regulatory element involved in light responsiveness
CSaBBX3	G-box	CACGTG	925	931	G-box	cis-acting regulatory element involved in light responsiveness
CSaBBX3	G-Box	CACGTG	521	527	G-Box	cis-acting regulatory element involved in light responsiveness
CSaBBX3	G-Box	CACGTG	925	931	G-Box	cis-acting regulatory element involved in light responsiveness
CSaBBX3	GT1-motif	GGTTAAT	1346	1353	GT1-motif	light responsive element
CSaBBX3	GT1-motif	GGTTAA	1347	1353	GT1-motif	light responsive element
CSaBBX3	GT1-motif	GGTTAA	1478	1484	GT1-motif	light responsive element
CSaBBX3	MBS	CAACTG	274	280	MBS	MYB binding site involved in drought-inducibility
CSaBBX3	MYB	CAACAG	735	741	MYB	Myb
CSaBBX3	Myb	CAACTG	274	280	Myb	Myb
CSaBBX3	MYB	TAACCA	478	484	MYB	Myb
CSaBBX3	MYB	TAACCA	1348	1354	MYB	Myb
CSaBBX3	Myb	TAACTG	1341	1347	Myb	Myb
CSaBBX3	MYB recognition site	CCGTTG	168	174	MYB recognition site	MYB recognition site
CSaBBX3	Myb-binding site	CAACAG	735	741	Myb-binding site	MYB recognition site
CSaBBX3	MYB-like sequence	TAACCA	478	484	MYB-like sequence	MYB recognition site
CSaBBX3	MYB-like sequence	TAACCA	1348	1354	MYB-like sequence	MYB recognition site
CSaBBX3	Myc	TCTCTTA	152	159	Myc	MYC
CSaBBX3	Myc	TCTCTTA	266	273	Myc	MYC
CSaBBX3	MYC	CATTTG	111	117	MYC	MYC
CSaBBX3	MYC	CATTTG	1220	1226	MYC	MYC
CSaBBX3	Sp1	GGGCGG	124	130	Sp1	light responsive element
CSaBBX3	Sp1	GGGCGG	710	716	Sp1	light responsive element
CSaBBX3	TATA-box	TATAA	238	243	TATA-box	core promoter element around -30 of transcription start
CSaBBX3	TATA-box	TATA	239	243	TATA-box	core promoter element around -30 of transcription start
CSaBBX3	TATA-box	TATAAA	262	268	TATA-box	core promoter element around -30 of transcription start
CSaBBX3	TATA-box	TATAA	263	268	TATA-box	core promoter element around -30 of transcription start
CSaBBX3	TATA-box	TATA	264	268	TATA-box	core promoter element around -30 of transcription start
CSaBBX3	TATA-box	TATAAATA	307	315	TATA-box	core promoter element around -30 of transcription start
CSaBBX3	TATA-box	TATAAAT	308	315	TATA-box	core promoter element around -30 of transcription start
CSaBBX3	TATA-box	TATAAA	309	315	TATA-box	core promoter element around -30 of transcription start
CSaBBX3	TATA-box	TATAA	310	315	TATA-box	core promoter element around -30 of transcription start
CSaBBX3	TATA-box	TATA	311	315	TATA-box	core promoter element around -30 of transcription start
CSaBBX3	TATA-box	TACAAAA	438	445	TATA-box	core promoter element around -30 of transcription start
CSaBBX3	TATA-box	ATTATA	462	468	TATA-box	core promoter element around -30 of transcription start
CSaBBX3	TATA-box	TATATAA	463	470	TATA-box	core promoter element around -30 of transcription start
CSaBBX3	TATA-box	TATATA	464	470	TATA-box	core promoter element around -30 of transcription start
CSaBBX3	TATA-box	ATATAT	465	471	TATA-box	core promoter element around -30 of transcription start
CSaBBX3	TATA-box	TATATA	466	472	TATA-box	core promoter element around -30 of transcription start
CSaBBX3	TATA-box	ATATAT	467	473	TATA-box	core promoter element around -30 of transcription start
CSaBBX3	TATA-box	TATA	468	472	TATA-box	core promoter element around -30 of transcription start
CSaBBX3	TATA-box	TACAAAA	1388	1395	TATA-box	core promoter element around -30 of transcription start
CSaBBX3	TATC-box	TATCCCA	387	394	TATC-box	cis-acting element involved in gibberellin-responsiveness
CSaBBX3	TCA-element	TCAGAAGAGG	1059	1068	TCA-element	cis-acting element involved in salicylic acid responsiveness
CSaBBX3	TCCC-motif	TCTCCCT	87	94	TCCC-motif	part of a light responsive element
CSaBBX3	TCCC-motif	TCTCCCT	298	305	TCCC-motif	part of a light responsive element
CSaBBX3	TGACG-motif	TGACG	724	729	TGACG-motif	cis-acting regulatory element involved in the MeJA-responsiveness
CSaBBX3	TGA-element	AACGAC	1049	1055	TGA-element	auxin-responsive element
CSaBBX3	WRE3	CCACCT	212	218	WRE3	WRE8
CSaBBX3	WRE3	CCACCT	1128	1134	WRE3	WRE9
CsaBBX4	A-box	CCGTCC	370	376	A-box	cis-acting regulatory element
CsaBBX4	ABRE	CACGTG	497	503	ABRE	cis-acting element involved in the abscisic acid responsiveness
CsaBBX4	ABRE	ACGTG	498	503	ABRE	cis-acting element involved in the abscisic acid responsiveness
CsaBBX4	ARE	AAACCA	162	168	ARE	cis-acting regulatory element essential for the anaerobic induction
CsaBBX4	Box 4	ATTAAT	8	14	Box 4	part of a conserved DNA module involved in light responsiveness
CsaBBX4	Box 4	ATTAAT	425	431	Box 4	part of a conserved DNA module involved in light responsiveness
CsaBBX4	Box II	CCACGTGGC	496	505	Box II	part of a light responsive element
CsaBBX4	CAAT-box	CAAT	12	16	CAAT-box	common cis-acting element in promoter and enhancer regions
CsaBBX4	CAAT-box	CAAAT	113	118	CAAT-box	common cis-acting element in promoter and enhancer regions
CsaBBX4	CAAT-box	CAAT	116	120	CAAT-box	common cis-acting element in promoter and enhancer regions
CsaBBX4	CAAT-box	CCAAT	169	174	CAAT-box	common cis-acting element in promoter and enhancer regions
CsaBBX4	CAAT-box	CAAT	170	174	CAAT-box	common cis-acting element in promoter and enhancer regions
CsaBBX4	CAAT-box	CAAT	177	181	CAAT-box	common cis-acting element in promoter and enhancer regions
CsaBBX4	CAAT-box	CAAAT	191	196	CAAT-box	common cis-acting element in promoter and enhancer regions
CsaBBX4	CAAT-box	CAAAT	303	308	CAAT-box	common cis-acting element in promoter and enhancer regions
CsaBBX4	CAAT-box	CAAT	441	445	CAAT-box	common cis-acting element in promoter and enhancer regions
CsaBBX4	CAAT-box	CAAAT	461	466	CAAT-box	common cis-acting element in promoter and enhancer regions
CsaBBX4	CAAT-box	CAAT	468	472	CAAT-box	common cis-acting element in promoter and enhancer regions
CsaBBX4	CAAT-box	CCAAT	605	610	CAAT-box	common cis-acting element in promoter and enhancer regions
CsaBBX4	CAAT-box	CAAT	606	610	CAAT-box	common cis-acting element in promoter and enhancer regions
CsaBBX4	CAAT-box	CAAT	671	675	CAAT-box	common cis-acting element in promoter and enhancer regions
CsaBBX4	CAAT-box	CAAT	697	701	CAAT-box	common cis-acting element in promoter and enhancer regions
CsaBBX4	CAAT-box	CAAT	791	795	CAAT-box	common cis-acting element in promoter and enhancer regions
CsaBBX4	CAAT-box	CAAT	842	846	CAAT-box	common cis-acting element in promoter and enhancer regions
CsaBBX4	CAAT-box	CAAT	1065	1069	CAAT-box	common cis-acting element in promoter and enhancer regions
CsaBBX4	CAAT-box	CAAAT	1217	1222	CAAT-box	common cis-acting element in promoter and enhancer regions
CsaBBX4	CAAT-box	CAAT	1246	1250	CAAT-box	common cis-acting element in promoter and enhancer regions
CsaBBX4	CAAT-box	CAAAT	1262	1267	CAAT-box	common cis-acting element in promoter and enhancer regions
CsaBBX4	CAAT-box	CAAT	1364	1368	CAAT-box	common cis-acting element in promoter and enhancer regions
CsaBBX4	CAAT-box	CAAT	1375	1379	CAAT-box	common cis-acting element in promoter and enhancer regions
CsaBBX4	CAAT-box	CAAT	1398	1402	CAAT-box	common cis-acting element in promoter and enhancer regions
CsaBBX4	CAAT-box	CAAT	1420	1424	CAAT-box	common cis-acting element in promoter and enhancer regions
CsaBBX4	CAAT-box	CAAT	1482	1486	CAAT-box	common cis-acting element in promoter and enhancer regions
CsaBBX4	CAT-box	GCCACT	1320	1326	CAT-box	cis-acting regulatory element related to meristem expression
CsaBBX4	CGTCA-motif	CGTCA	516	521	CGTCA-motif	cis-acting regulatory element involved in the MeJA-responsiveness
CsaBBX4	CGTCA-motif	CGTCA	699	704	CGTCA-motif	cis-acting regulatory element involved in the MeJA-responsiveness
CsaBBX4	circadian	CAAAGATATC	294	303	circadian	cis-acting regulatory element involved in circadian control
CsaBBX4	GA-motif	ATAGATAA	444	452	GA-motif	part of a light responsive element
CsaBBX4	G-box	CACGAC	411	417	G-box	cis-acting regulatory element involved in light responsiveness
CsaBBX4	G-box	GCCACGTGGA	495	504	G-box	cis-acting regulatory element involved in light responsiveness
CsaBBX4	G-box	CACGTG	497	503	G-box	cis-acting regulatory element involved in light responsiveness
CsaBBX4	G-Box	CACGTG	497	503	G-Box	cis-acting regulatory element involved in light responsiveness
CsaBBX4	GT1-motif	GGTTAAT	1339	1346	GT1-motif	light responsive element
CsaBBX4	GT1-motif	GGTTAA	1340	1346	GT1-motif	light responsive element
CsaBBX4	GT1-motif	GGTTAA	1473	1479	GT1-motif	light responsive element
CsaBBX4	LTR	CCGAAA	723	729	LTR	cis-acting element involved in low-temperature responsiveness
CsaBBX4	MBS	CAACTG	384	390	MBS	MYB binding site involved in drought-inducibility
CsaBBX4	MBS	CAACTG	1040	1046	MBS	MYB binding site involved in drought-inducibility
CsaBBX4	MYB	CAACCA	1275	1281	MYB	Myb
CsaBBX4	Myb	CAACTG	384	390	Myb	Myb
CsaBBX4	Myb	CAACTG	1040	1046	Myb	Myb
CsaBBX4	MYB	TAACCA	457	463	MYB	Myb
CsaBBX4	MYB	TAACCA	1341	1347	MYB	Myb
CsaBBX4	MYB-like sequence	TAACCA	457	463	MYB-like sequence	MYB recognition site
CsaBBX4	MYB-like sequence	TAACCA	1341	1347	MYB-like sequence	MYB recognition site
CsaBBX4	MYC	CATGTG	918	924	MYC	MYC
CsaBBX4	MYC	CATTTG	1216	1222	MYC	MYC
CsaBBX4	TATA-box	TATA	566	570	TATA-box	core promoter element around -30 of transcription start
CsaBBX4	TATA-box	TACAAAA	1381	1388	TATA-box	core promoter element around -30 of transcription start
CsaBBX4	TGACG-motif	TGACG	516	521	TGACG-motif	cis-acting regulatory element involved in the MeJA-responsiveness
CsaBBX4	TGACG-motif	TGACG	699	704	TGACG-motif	cis-acting regulatory element involved in the MeJA-responsiveness
CsaBBX4	TGA-element	AACGAC	1291	1297	TGA-element	auxin-responsive element
CsaBBX4	W box	TTGACC	1490	1496	W box	W box
CSaBBX5	ABRE	ACGTG	135	140	ABRE	cis-acting element involved in the abscisic acid responsiveness
CSaBBX5	ABRE	ACGTG	529	534	ABRE	cis-acting element involved in the abscisic acid responsiveness
CSaBBX5	ABRE	CGCACGTGTC	819	828	ABRE	cis-acting element involved in the abscisic acid responsiveness
CSaBBX5	ABRE	CACGTG	821	827	ABRE	cis-acting element involved in the abscisic acid responsiveness
CSaBBX5	ABRE	ACGTG	822	827	ABRE	cis-acting element involved in the abscisic acid responsiveness
CSaBBX5	ABRE	AACCCGG	1208	1215	ABRE	cis-acting element involved in the abscisic acid responsiveness
CSaBBX5	AE-box	AGAAACAA	99	107	AE-box	part of a module for light response
CSaBBX5	ATCT-motif	AATCTAATCC	1148	1157	ATCT-motif	part of a conserved DNA module involved in light responsiveness
CSaBBX5	AT-rich element	ATAGAAATCAA	1103	1113	AT-rich element	binding site of AT-rich DNA binding protein (ATBP-1)
CSaBBX5	AT-rich element	ATAGAAATCAA	1333	1343	AT-rich element	binding site of AT-rich DNA binding protein (ATBP-1)
CSaBBX5	CAAT-box	CAAAT	160	165	CAAT-box	common cis-acting element in promoter and enhancer regions
CSaBBX5	CAAT-box	CAAT	184	188	CAAT-box	common cis-acting element in promoter and enhancer regions
CSaBBX5	CAAT-box	CAAT	286	290	CAAT-box	common cis-acting element in promoter and enhancer regions
CSaBBX5	CAAT-box	CAAAT	456	461	CAAT-box	common cis-acting element in promoter and enhancer regions
CSaBBX5	CAAT-box	CAAT	505	509	CAAT-box	common cis-acting element in promoter and enhancer regions
CSaBBX5	CAAT-box	CCAAT	614	619	CAAT-box	common cis-acting element in promoter and enhancer regions
CSaBBX5	CAAT-box	CAAT	615	619	CAAT-box	common cis-acting element in promoter and enhancer regions
CSaBBX5	CAAT-box	CCAAT	623	628	CAAT-box	common cis-acting element in promoter and enhancer regions
CSaBBX5	CAAT-box	CAAT	624	628	CAAT-box	common cis-acting element in promoter and enhancer regions
CSaBBX5	CAAT-box	CAAAT	790	795	CAAT-box	common cis-acting element in promoter and enhancer regions
CSaBBX5	CAAT-box	CAAAT	1011	1016	CAAT-box	common cis-acting element in promoter and enhancer regions
CSaBBX5	CAAT-box	CAAAT	1058	1063	CAAT-box	common cis-acting element in promoter and enhancer regions
CSaBBX5	CAAT-box	CAAT	1102	1106	CAAT-box	common cis-acting element in promoter and enhancer regions
CSaBBX5	CAAT-box	CAAT	1147	1151	CAAT-box	common cis-acting element in promoter and enhancer regions
CSaBBX5	CAAT-box	CCAAT	1151	1156	CAAT-box	common cis-acting element in promoter and enhancer regions
CSaBBX5	CAAT-box	CAAT	1152	1156	CAAT-box	common cis-acting element in promoter and enhancer regions
CSaBBX5	CAAT-box	CAAAT	1329	1334	CAAT-box	common cis-acting element in promoter and enhancer regions
CSaBBX5	CAAT-box	CAAT	1332	1336	CAAT-box	common cis-acting element in promoter and enhancer regions
CSaBBX5	CAAT-box	CAAT	1377	1381	CAAT-box	common cis-acting element in promoter and enhancer regions
CSaBBX5	CAAT-box	CAAT	1479	1483	CAAT-box	common cis-acting element in promoter and enhancer regions
CSaBBX5	CAAT-box	CAAT	1481	1485	CAAT-box	common cis-acting element in promoter and enhancer regions
CSaBBX5	CGTCA-motif	CGTCA	177	182	CGTCA-motif	cis-acting regulatory element involved in the MeJA-responsiveness
CSaBBX5	CGTCA-motif	CGTCA	943	948	CGTCA-motif	cis-acting regulatory element involved in the MeJA-responsiveness
CSaBBX5	G-box	TACGTG	529	535	G-box	cis-acting regulatory element involved in light responsiveness
CSaBBX5	G-box	CACGAC	754	760	G-box	cis-acting regulatory element involved in light responsiveness
CSaBBX5	G-box	CACGTG	821	827	G-box	cis-acting regulatory element involved in light responsiveness
CSaBBX5	G-box	CACGAC	1039	1045	G-box	cis-acting regulatory element involved in light responsiveness
CSaBBX5	G-Box	CACGTT	134	140	G-Box	cis-acting regulatory element involved in light responsiveness
CSaBBX5	G-Box	CACGTG	821	827	G-Box	cis-acting regulatory element involved in light responsiveness
CSaBBX5	GC-motif	CCCCCG	1485	1491	GC-motif	enhancer-like element involved in anoxic specific inducibility
CSaBBX5	MYB	CAACCA	141	147	MYB	Myb
CSaBBX5	MYB	CAACCA	1051	1057	MYB	Myb
CSaBBX5	MYB	TAACCA	337	343	MYB	Myb
CSaBBX5	MYB-like sequence	TAACCA	337	343	MYB-like sequence	MYB recognition site
CSaBBX5	MYC	CAATTG	1479	1485	MYC	MYC
CSaBBX5	Sp1	GGGCGG	671	677	Sp1	light responsive element
CSaBBX5	TATA-box	TATA	29	33	TATA-box	core promoter element around -30 of transcription start
CSaBBX5	TATA-box	ATATAA	39	45	TATA-box	core promoter element around -30 of transcription start
CSaBBX5	TATA-box	TATA	40	44	TATA-box	core promoter element around -30 of transcription start
CSaBBX5	TATA-box	TATATTTATATTT	74	86	TATA-box	core promoter element around -30 of transcription start
CSaBBX5	TATA-box	ATATAT	76	82	TATA-box	core promoter element around -30 of transcription start
CSaBBX5	TATA-box	TATATA	77	83	TATA-box	core promoter element around -30 of transcription start
CSaBBX5	TATA-box	ATATAT	78	84	TATA-box	core promoter element around -30 of transcription start
CSaBBX5	TATA-box	TATATA	79	85	TATA-box	core promoter element around -30 of transcription start
CSaBBX5	TATA-box	ATATAT	80	86	TATA-box	core promoter element around -30 of transcription start
CSaBBX5	TATA-box	TATATA	81	87	TATA-box	core promoter element around -30 of transcription start
CSaBBX5	TATA-box	ATATAT	82	88	TATA-box	core promoter element around -30 of transcription start
CSaBBX5	TATA-box	TATA	83	87	TATA-box	core promoter element around -30 of transcription start
CSaBBX5	TATA-box	TATACA	87	93	TATA-box	core promoter element around -30 of transcription start
CSaBBX5	TATA-box	TATATA	89	95	TATA-box	core promoter element around -30 of transcription start
CSaBBX5	TATA-box	ATATAA	90	96	TATA-box	core promoter element around -30 of transcription start
CSaBBX5	TATA-box	TATA	91	95	TATA-box	core promoter element around -30 of transcription start
CSaBBX5	TATA-box	ATATAT	214	220	TATA-box	core promoter element around -30 of transcription start
CSaBBX5	TATA-box	TATA	215	219	TATA-box	core promoter element around -30 of transcription start
CSaBBX5	TATA-box	ATTATA	425	431	TATA-box	core promoter element around -30 of transcription start
CSaBBX5	TATA-box	TATAA	426	431	TATA-box	core promoter element around -30 of transcription start
CSaBBX5	TATA-box	TATA	427	431	TATA-box	core promoter element around -30 of transcription start
CSaBBX5	TATA-box	TATA	450	454	TATA-box	core promoter element around -30 of transcription start
CSaBBX5	TATA-box	taTATAAAtc	1335	1344	TATA-box	core promoter element around -30 of transcription start
CSaBBX5	TATA-box	TATAAAT	1336	1343	TATA-box	core promoter element around -30 of transcription start
CSaBBX5	TATA-box	TATAAA	1337	1343	TATA-box	core promoter element around -30 of transcription start
CSaBBX5	TATA-box	TATAA	1338	1343	TATA-box	core promoter element around -30 of transcription start
CSaBBX5	TATA-box	TATA	1339	1343	TATA-box	core promoter element around -30 of transcription start
CSaBBX5	TCA	TCATCTTCAT	482	491	TCA	TCA
CSaBBX5	TCA	TCATCTTCAT	1398	1407	TCA	TCA
CSaBBX5	TGACG-motif	TGACG	177	182	TGACG-motif	cis-acting regulatory element involved in the MeJA-responsiveness
CSaBBX5	TGACG-motif	TGACG	943	948	TGACG-motif	cis-acting regulatory element involved in the MeJA-responsiveness
CSaBBX5	TGA-element	AACGAC	1451	1457	TGA-element	auxin-responsive element
CSaBBX5	W box	TTGACC	185	191	W box	W box
CSaBBX5	WUN-motif	AAATTTCTT	1284	1293	WUN-motif	WUN-motif
CSaBBX6	ARE	AAACCA	320	326	ARE	cis-acting regulatory element essential for the anaerobic induction
CSaBBX6	ARE	AAACCA	1338	1344	ARE	cis-acting regulatory element essential for the anaerobic induction
CSaBBX6	AT-rich element	ATAGAAATCAA	422	432	AT-rich element	binding site of AT-rich DNA binding protein (ATBP-1)
CSaBBX6	CAAT-box	CAAT	43	47	CAAT-box	common cis-acting element in promoter and enhancer regions
CSaBBX6	CAAT-box	CAAT	73	77	CAAT-box	common cis-acting element in promoter and enhancer regions
CSaBBX6	CAAT-box	CAAAT	99	104	CAAT-box	common cis-acting element in promoter and enhancer regions
CSaBBX6	CAAT-box	CAAT	130	134	CAAT-box	common cis-acting element in promoter and enhancer regions
CSaBBX6	CAAT-box	CAAAT	255	260	CAAT-box	common cis-acting element in promoter and enhancer regions
CSaBBX6	CAAT-box	CAAAT	298	303	CAAT-box	common cis-acting element in promoter and enhancer regions
CSaBBX6	CAAT-box	CCAAT	323	328	CAAT-box	common cis-acting element in promoter and enhancer regions
CSaBBX6	CAAT-box	CAAT	324	328	CAAT-box	common cis-acting element in promoter and enhancer regions
CSaBBX6	CAAT-box	CAAAT	326	331	CAAT-box	common cis-acting element in promoter and enhancer regions
CSaBBX6	CAAT-box	CAAAT	354	359	CAAT-box	common cis-acting element in promoter and enhancer regions
CSaBBX6	CAAT-box	CAAAT	384	389	CAAT-box	common cis-acting element in promoter and enhancer regions
CSaBBX6	CAAT-box	CAAT	405	409	CAAT-box	common cis-acting element in promoter and enhancer regions
CSaBBX6	CAAT-box	CAAT	543	547	CAAT-box	common cis-acting element in promoter and enhancer regions
CSaBBX6	CAAT-box	CCAAT	547	552	CAAT-box	common cis-acting element in promoter and enhancer regions
CSaBBX6	CAAT-box	CAAT	548	552	CAAT-box	common cis-acting element in promoter and enhancer regions
CSaBBX6	CAAT-box	CAAT	587	591	CAAT-box	common cis-acting element in promoter and enhancer regions
CSaBBX6	CAAT-box	CAAAT	708	713	CAAT-box	common cis-acting element in promoter and enhancer regions
CSaBBX6	CAAT-box	CAAAT	819	824	CAAT-box	common cis-acting element in promoter and enhancer regions
CSaBBX6	CAAT-box	CAAT	859	863	CAAT-box	common cis-acting element in promoter and enhancer regions
CSaBBX6	CAAT-box	CCAAT	885	890	CAAT-box	common cis-acting element in promoter and enhancer regions
CSaBBX6	CAAT-box	CAAT	886	890	CAAT-box	common cis-acting element in promoter and enhancer regions
CSaBBX6	CAAT-box	CCAAT	1070	1075	CAAT-box	common cis-acting element in promoter and enhancer regions
CSaBBX6	CAAT-box	CAAAT	1087	1092	CAAT-box	common cis-acting element in promoter and enhancer regions
CSaBBX6	CAAT-box	CAAT	1204	1208	CAAT-box	common cis-acting element in promoter and enhancer regions
CSaBBX6	CAAT-box	CAAT	1309	1313	CAAT-box	common cis-acting element in promoter and enhancer regions
CSaBBX6	CAAT-box	CAAT	1311	1315	CAAT-box	common cis-acting element in promoter and enhancer regions
CSaBBX6	CAAT-box	CCAAT	1336	1341	CAAT-box	common cis-acting element in promoter and enhancer regions
CSaBBX6	CAAT-box	CAAT	1421	1425	CAAT-box	common cis-acting element in promoter and enhancer regions
CSaBBX6	CAAT-box	CAAT	1473	1477	CAAT-box	common cis-acting element in promoter and enhancer regions
CSaBBX6	CAAT-box	CAAT	1478	1482	CAAT-box	common cis-acting element in promoter and enhancer regions
CSaBBX6	CCAAT-box	CAACGG	626	632	CCAAT-box	MYBHv1 binding site
CSaBBX6	GATA-motif	GATAGGA	159	166	GATA-motif	part of a light responsive element
CSaBBX6	G-box	CACGAC	891	897	G-box	cis-acting regulatory element involved in light responsiveness
CSaBBX6	GT1-motif	GGTTAA	1272	1278	GT1-motif	light responsive element
CSaBBX6	MYB	CAACCA	1103	1109	MYB	Myb
CSaBBX6	MYB	TAACCA	6	12	MYB	Myb
CSaBBX6	MYB recognition site	CCGTTG	626	632	MYB recognition site	MYB recognition site
CSaBBX6	MYB-like sequence	TAACCA	6	12	MYB-like sequence	MYB recognition site
CSaBBX6	MYC	CATTTG	254	260	MYC	MYC
CSaBBX6	MYC	CAATTG	1309	1315	MYC	MYC
CSaBBX6	Myc	TCTCTTA	91	98	Myc	MYC
CSaBBX6	Sp1	GGGCGG	682	688	Sp1	light responsive element
CSaBBX6	TATA-box	ATATAT	66	72	TATA-box	core promoter element around -30 of transcription start
CSaBBX6	TATA-box	TATATA	67	73	TATA-box	core promoter element around -30 of transcription start
CSaBBX6	TATA-box	ATATAA	68	74	TATA-box	core promoter element around -30 of transcription start
CSaBBX6	TATA-box	TATA	69	73	TATA-box	core promoter element around -30 of transcription start
CSaBBX6	TATA-box	TATAAAA	80	87	TATA-box	core promoter element around -30 of transcription start
CSaBBX6	TATA-box	TATAAA	81	87	TATA-box	core promoter element around -30 of transcription start
CSaBBX6	TATA-box	TATAA	82	87	TATA-box	core promoter element around -30 of transcription start
CSaBBX6	TATA-box	TATA	83	87	TATA-box	core promoter element around -30 of transcription start
CSaBBX6	TATA-box	TACAAAA	361	368	TATA-box	core promoter element around -30 of transcription start
CSaBBX6	TATA-box	TATAAATA	368	376	TATA-box	core promoter element around -30 of transcription start
CSaBBX6	TATA-box	TATAAAT	369	376	TATA-box	core promoter element around -30 of transcription start
CSaBBX6	TATA-box	TATAAA	370	376	TATA-box	core promoter element around -30 of transcription start
CSaBBX6	TATA-box	TATAA	371	376	TATA-box	core promoter element around -30 of transcription start
CSaBBX6	TATA-box	TATA	372	376	TATA-box	core promoter element around -30 of transcription start
CSaBBX6	TATA-box	TATA	379	383	TATA-box	core promoter element around -30 of transcription start
CSaBBX6	TATA-box	TATA	410	414	TATA-box	core promoter element around -30 of transcription start
CSaBBX6	TATA-box	TATA	441	445	TATA-box	core promoter element around -30 of transcription start
CSaBBX6	TATA-box	taTATAAAg	564	573	TATA-box	core promoter element around -30 of transcription start
CSaBBX6	TATA-box	TATAAA	565	571	TATA-box	core promoter element around -30 of transcription start
CSaBBX6	TATA-box	TATATAA	566	573	TATA-box	core promoter element around -30 of transcription start
CSaBBX6	TATA-box	TATATA	567	573	TATA-box	core promoter element around -30 of transcription start
CSaBBX6	TATA-box	ATATAT	568	574	TATA-box	core promoter element around -30 of transcription start
CSaBBX6	TATA-box	TATATA	569	575	TATA-box	core promoter element around -30 of transcription start
CSaBBX6	TATA-box	ATATAA	570	576	TATA-box	core promoter element around -30 of transcription start
CSaBBX6	TATA-box	TATA	571	575	TATA-box	core promoter element around -30 of transcription start
CSaBBX6	TATA-box	TACAAAA	1153	1160	TATA-box	core promoter element around -30 of transcription start
CSaBBX6	TATA-box	ATTATA	1388	1394	TATA-box	core promoter element around -30 of transcription start
CSaBBX6	TATA-box	TATAA	1389	1394	TATA-box	core promoter element around -30 of transcription start
CSaBBX6	TATA-box	TATA	1390	1394	TATA-box	core promoter element around -30 of transcription start
CSaBBX6	TATA-box	ATTATA	1414	1420	TATA-box	core promoter element around -30 of transcription start
CSaBBX6	TATA-box	TATAA	1415	1420	TATA-box	core promoter element around -30 of transcription start
CSaBBX6	TATA-box	TATA	1416	1420	TATA-box	core promoter element around -30 of transcription start
CSaBBX6	TATA-box	TATACA	1424	1430	TATA-box	core promoter element around -30 of transcription start
CSaBBX6	TATA-box	TATA	1426	1430	TATA-box	core promoter element around -30 of transcription start
CSaBBX6	TATA-box	ATTATA	1433	1439	TATA-box	core promoter element around -30 of transcription start
CSaBBX6	TATA-box	TATAA	1434	1439	TATA-box	core promoter element around -30 of transcription start
CSaBBX6	TATA-box	TATA	1435	1439	TATA-box	core promoter element around -30 of transcription start
CSaBBX6	TATA-box	TATTTAAA	1490	1498	TATA-box	core promoter element around -30 of transcription start
CSaBBX6	TATC-box	TATCCCA	881	888	TATC-box	cis-acting element involved in gibberellin-responsiveness
CSaBBX6	TCA	TCATCTTCAT	164	173	TCA	TCA
CSaBBX6	TCA	TCATCTTCAT	167	176	TCA	TCA
CSaBBX6	TCA-element	CCATCTTTTT	1145	1154	TCA-element	cis-acting element involved in salicylic acid responsiveness
CSaBBX6	TGA-element	AACGAC	1019	1025	TGA-element	auxin-responsive element
CSaBBX6	WUN-motif	AAATTACTA	270	279	WUN-motif	WUN-motif
CSaBBX6	WUN-motif	AAATTACT	271	279	WUN-motif	WUN-motif
CSaBBX6	WUN-motif	TTATTACAT	278	287	WUN-motif	WUN-motif
CSaBBX7	AE-box	AGAAACAA	1088	1096	AE-box	part of a module for light response
CSaBBX7	ARE	AAACCA	40	46	ARE	cis-acting regulatory element essential for the anaerobic induction
CSaBBX7	ARE	AAACCA	90	96	ARE	cis-acting regulatory element essential for the anaerobic induction
CSaBBX7	ARE	AAACCA	846	852	ARE	cis-acting regulatory element essential for the anaerobic induction
CSaBBX7	ARE	AAACCA	881	887	ARE	cis-acting regulatory element essential for the anaerobic induction
CSaBBX7	ARE	AAACCA	1063	1069	ARE	cis-acting regulatory element essential for the anaerobic induction
CSaBBX7	CAAT-box	CAAT	15	19	CAAT-box	common cis-acting element in promoter and enhancer regions
CSaBBX7	CAAT-box	CCAAT	43	48	CAAT-box	common cis-acting element in promoter and enhancer regions
CSaBBX7	CAAT-box	CAAT	44	48	CAAT-box	common cis-acting element in promoter and enhancer regions
CSaBBX7	CAAT-box	CAAT	46	50	CAAT-box	common cis-acting element in promoter and enhancer regions
CSaBBX7	CAAT-box	CAAT	189	193	CAAT-box	common cis-acting element in promoter and enhancer regions
CSaBBX7	CAAT-box	CAAT	322	326	CAAT-box	common cis-acting element in promoter and enhancer regions
CSaBBX7	CAAT-box	CAAT	368	372	CAAT-box	common cis-acting element in promoter and enhancer regions
CSaBBX7	CAAT-box	CAAT	438	442	CAAT-box	common cis-acting element in promoter and enhancer regions
CSaBBX7	CAAT-box	CAAT	475	479	CAAT-box	common cis-acting element in promoter and enhancer regions
CSaBBX7	CAAT-box	CAAT	580	584	CAAT-box	common cis-acting element in promoter and enhancer regions
CSaBBX7	CAAT-box	CCAAT	955	960	CAAT-box	common cis-acting element in promoter and enhancer regions
CSaBBX7	CAAT-box	CAAT	956	960	CAAT-box	common cis-acting element in promoter and enhancer regions
CSaBBX7	CAAT-box	CCAAT	1066	1071	CAAT-box	common cis-acting element in promoter and enhancer regions
CSaBBX7	CAAT-box	CAAT	1067	1071	CAAT-box	common cis-acting element in promoter and enhancer regions
CSaBBX7	CAAT-box	CCAAT	1069	1074	CAAT-box	common cis-acting element in promoter and enhancer regions
CSaBBX7	CAAT-box	CAAAT	1163	1168	CAAT-box	common cis-acting element in promoter and enhancer regions
CSaBBX7	CAAT-box	CAAT	1234	1238	CAAT-box	common cis-acting element in promoter and enhancer regions
CSaBBX7	CAAT-box	CAAAT	1277	1282	CAAT-box	common cis-acting element in promoter and enhancer regions
CSaBBX7	CAAT-box	CAAAT	1383	1388	CAAT-box	common cis-acting element in promoter and enhancer regions
CSaBBX7	CAAT-box	CAAAT	1471	1476	CAAT-box	common cis-acting element in promoter and enhancer regions
CSaBBX7	CAAT-box	CAAAT	1485	1490	CAAT-box	common cis-acting element in promoter and enhancer regions
CSaBBX7	CAT-box	GCCACT	1125	1131	CAT-box	cis-acting regulatory element related to meristem expression
CSaBBX7	GARE-motif	TCTGTTG	315	322	GARE-motif	gibberellin-responsive element
CSaBBX7	GATA-motif	GATAGGA	1459	1466	GATA-motif	part of a light responsive element
CSaBBX7	GT1-motif	GTGTGTGAA	1387	1396	GT1-motif	light responsive element
CSaBBX7	MBS	CAACTG	384	390	MBS	MYB binding site involved in drought-inducibility
CSaBBX7	MYB	CAACAG	316	322	MYB	Myb
CSaBBX7	MYB	CAACCA	1080	1086	MYB	Myb
CSaBBX7	MYB	CAACCA	1492	1498	MYB	Myb
CSaBBX7	Myb	CAACTG	384	390	Myb	Myb
CSaBBX7	Myb	TAACTG	1004	1010	Myb	Myb
CSaBBX7	Myb-binding site	CAACAG	316	322	Myb-binding site	MYB recognition site
CSaBBX7	Myc	TCTCTTA	258	265	Myc	MYC
CSaBBX7	MYC	CAATTG	44	50	MYC	MYC
CSaBBX7	MYC	CAATTG	1067	1073	MYC	MYC
CSaBBX7	MYC	CATTTG	1163	1169	MYC	MYC
CSaBBX7	MYC	CATTTG	1470	1476	MYC	MYC
CSaBBX7	P-box	CCTTTTG	1339	1346	P-box	gibberellin-responsive element
CSaBBX7	TATA-box	ATATAA	86	92	TATA-box	core promoter element around -30 of transcription start
CSaBBX7	TATA-box	TATA	87	91	TATA-box	core promoter element around -30 of transcription start
CSaBBX7	TATA-box	TATA	103	107	TATA-box	core promoter element around -30 of transcription start
CSaBBX7	TATA-box	TATACA	166	172	TATA-box	core promoter element around -30 of transcription start
CSaBBX7	TATA-box	TATA	168	172	TATA-box	core promoter element around -30 of transcription start
CSaBBX7	TATA-box	ATTATA	209	215	TATA-box	core promoter element around -30 of transcription start
CSaBBX7	TATA-box	TATAA	210	215	TATA-box	core promoter element around -30 of transcription start
CSaBBX7	TATA-box	TATA	211	215	TATA-box	core promoter element around -30 of transcription start
CSaBBX7	TATA-box	TATA	272	276	TATA-box	core promoter element around -30 of transcription start
CSaBBX7	TATA-box	ATTATA	422	428	TATA-box	core promoter element around -30 of transcription start
CSaBBX7	TATA-box	TATAA	423	428	TATA-box	core promoter element around -30 of transcription start
CSaBBX7	TATA-box	TATA	424	428	TATA-box	core promoter element around -30 of transcription start
CSaBBX7	TATA-box	TATATTTATATTT	498	510	TATA-box	core promoter element around -30 of transcription start
CSaBBX7	TATA-box	TATAAATA	500	508	TATA-box	core promoter element around -30 of transcription start
CSaBBX7	TATA-box	TATAAAT	501	508	TATA-box	core promoter element around -30 of transcription start
CSaBBX7	TATA-box	TATAAA	502	508	TATA-box	core promoter element around -30 of transcription start
CSaBBX7	TATA-box	TATAA	503	508	TATA-box	core promoter element around -30 of transcription start
CSaBBX7	TATA-box	TATA	504	508	TATA-box	core promoter element around -30 of transcription start
CSaBBX7	TATA-box	TACAAAA	884	891	TATA-box	core promoter element around -30 of transcription start
CSaBBX7	TATC-box	TATCCCA	1456	1463	TATC-box	cis-acting element involved in gibberellin-responsiveness
CSaBBX7	TC-rich repeats	ATTCTCTAAC	256	265	TC-rich repeats	cis-acting element involved in defense and stress responsiveness
CSaBBX7	TCT-motif	TCTTAC	260	266	TCT-motif	part of a light responsive element
CSaBBX7	WRE3	CCACCT	1221	1227	WRE3	WRE10
CSaBBX7	WRE3	CCACCT	1248	1254	WRE3	WRE11
CSaBBX8	ABRE	CACGTG	761	767	ABRE	cis-acting element involved in the abscisic acid responsiveness
CSaBBX8	ABRE	ACGTG	762	767	ABRE	cis-acting element involved in the abscisic acid responsiveness
CSaBBX8	ABRE	CACGTG	909	915	ABRE	cis-acting element involved in the abscisic acid responsiveness
CSaBBX8	ABRE	ACGTG	910	915	ABRE	cis-acting element involved in the abscisic acid responsiveness
CSaBBX8	ABRE	ACGTG	1320	1325	ABRE	cis-acting element involved in the abscisic acid responsiveness
CSaBBX8	ABRE	ACGTG	1333	1338	ABRE	cis-acting element involved in the abscisic acid responsiveness
CSaBBX8	ARE	AAACCA	885	891	ARE	cis-acting regulatory element essential for the anaerobic induction
CSaBBX8	AT-rich element	ATAGAAATCAA	884	894	AT-rich element	binding site of AT-rich DNA binding protein (ATBP-1)
CSaBBX8	Box 4	ATTAAT	848	854	Box 4	part of a conserved DNA module involved in light responsiveness
CSaBBX8	CAAT-box	CAAAT	2	7	CAAT-box	common cis-acting element in promoter and enhancer regions
CSaBBX8	CAAT-box	CAAAT	47	52	CAAT-box	common cis-acting element in promoter and enhancer regions
CSaBBX8	CAAT-box	CAAT	156	160	CAAT-box	common cis-acting element in promoter and enhancer regions
CSaBBX8	CAAT-box	CAAAT	211	216	CAAT-box	common cis-acting element in promoter and enhancer regions
CSaBBX8	CAAT-box	CCAAT	311	316	CAAT-box	common cis-acting element in promoter and enhancer regions
CSaBBX8	CAAT-box	CAAT	427	431	CAAT-box	common cis-acting element in promoter and enhancer regions
CSaBBX8	CAAT-box	CAAT	451	455	CAAT-box	common cis-acting element in promoter and enhancer regions
CSaBBX8	CAAT-box	CAAT	469	473	CAAT-box	common cis-acting element in promoter and enhancer regions
CSaBBX8	CAAT-box	CAAAT	471	476	CAAT-box	common cis-acting element in promoter and enhancer regions
CSaBBX8	CAAT-box	CAAT	520	524	CAAT-box	common cis-acting element in promoter and enhancer regions
CSaBBX8	CAAT-box	CAAT	552	556	CAAT-box	common cis-acting element in promoter and enhancer regions
CSaBBX8	CAAT-box	CAAAT	560	565	CAAT-box	common cis-acting element in promoter and enhancer regions
CSaBBX8	CAAT-box	CAAT	596	600	CAAT-box	common cis-acting element in promoter and enhancer regions
CSaBBX8	CAAT-box	CAAT	689	693	CAAT-box	common cis-acting element in promoter and enhancer regions
CSaBBX8	CAAT-box	CAAT	1065	1069	CAAT-box	common cis-acting element in promoter and enhancer regions
CSaBBX8	CAAT-box	CAAT	1404	1408	CAAT-box	common cis-acting element in promoter and enhancer regions
CSaBBX8	CAT-box	GCCACT	1112	1118	CAT-box	cis-acting regulatory element related to meristem expression
CSaBBX8	CGTCA-motif	CGTCA	638	643	CGTCA-motif	cis-acting regulatory element involved in the MeJA-responsiveness
CSaBBX8	CGTCA-motif	CGTCA	1261	1266	CGTCA-motif	cis-acting regulatory element involved in the MeJA-responsiveness
CSaBBX8	CGTCA-motif	CGTCA	1325	1330	CGTCA-motif	cis-acting regulatory element involved in the MeJA-responsiveness
CSaBBX8	GARE-motif	TCTGTTG	331	338	GARE-motif	gibberellin-responsive element
CSaBBX8	GATA-motif	AAGGATAAGG	781	790	GATA-motif	part of a light responsive element
CSaBBX8	G-Box	CACGTG	761	767	G-Box	cis-acting regulatory element involved in light responsiveness
CSaBBX8	G-Box	CACGTG	909	915	G-Box	cis-acting regulatory element involved in light responsiveness
CSaBBX8	G-Box	CACGTT	1332	1338	G-Box	cis-acting regulatory element involved in light responsiveness
CSaBBX8	G-box	CACGTG	761	767	G-box	cis-acting regulatory element involved in light responsiveness
CSaBBX8	G-box	CACGTG	909	915	G-box	cis-acting regulatory element involved in light responsiveness
CSaBBX8	G-box	CACGTC	1320	1326	G-box	cis-acting regulatory element involved in light responsiveness
CSaBBX8	GT1-motif	GGTTAAT	979	986	GT1-motif	light responsive element
CSaBBX8	GT1-motif	GGTTAA	980	986	GT1-motif	light responsive element
CSaBBX8	GTGGC-motif	CATCGTGTGGC	624	634	GTGGC-motif	part of a light responsive element
CSaBBX8	MYB	CAACAG	331	337	MYB	Myb
CSaBBX8	MYB	CAACAG	577	583	MYB	Myb
CSaBBX8	MYB	CAACAG	1107	1113	MYB	Myb
CSaBBX8	MYB	TAACCA	981	987	MYB	Myb
CSaBBX8	Myb	TAACTG	1341	1347	Myb	Myb
CSaBBX8	Myb-binding site	CAACAG	331	337	Myb-binding site	MYB recognition site
CSaBBX8	Myb-binding site	CAACAG	577	583	Myb-binding site	MYB recognition site
CSaBBX8	Myb-binding site	CAACAG	1107	1113	Myb-binding site	MYB recognition site
CSaBBX8	MYB-like sequence	TAACCA	981	987	MYB-like sequence	MYB recognition site
CSaBBX8	Myc	TCTCTTA	189	196	Myc	MYC
CSaBBX8	MYC	CATGTG	566	572	MYC	MYC
CSaBBX8	MYC	CATGTG	707	713	MYC	MYC
CSaBBX8	MYC	CATGTG	973	979	MYC	MYC
CSaBBX8	TATA-box	TATA	87	91	TATA-box	core promoter element around -30 of transcription start
CSaBBX8	TATA-box	ATATAT	128	134	TATA-box	core promoter element around -30 of transcription start
CSaBBX8	TATA-box	TATA	129	133	TATA-box	core promoter element around -30 of transcription start
CSaBBX8	TATA-box	TATAAATA	149	157	TATA-box	core promoter element around -30 of transcription start
CSaBBX8	TATA-box	TATAAAT	150	157	TATA-box	core promoter element around -30 of transcription start
CSaBBX8	TATA-box	TATAAA	151	157	TATA-box	core promoter element around -30 of transcription start
CSaBBX8	TATA-box	TATAA	152	157	TATA-box	core promoter element around -30 of transcription start
CSaBBX8	TATA-box	TATA	153	157	TATA-box	core promoter element around -30 of transcription start
CSaBBX8	TATA-box	ATTATA	274	280	TATA-box	core promoter element around -30 of transcription start
CSaBBX8	TATA-box	TATAA	275	280	TATA-box	core promoter element around -30 of transcription start
CSaBBX8	TATA-box	TATA	276	280	TATA-box	core promoter element around -30 of transcription start
CSaBBX8	TATA-box	TATA	441	445	TATA-box	core promoter element around -30 of transcription start
CSaBBX8	TATA-box	TATAA	537	542	TATA-box	core promoter element around -30 of transcription start
CSaBBX8	TATA-box	TATA	538	542	TATA-box	core promoter element around -30 of transcription start
CSaBBX8	TATA-box	TATA	996	1000	TATA-box	core promoter element around -30 of transcription start
CSaBBX8	TGACG-motif	TGACG	638	643	TGACG-motif	cis-acting regulatory element involved in the MeJA-responsiveness
CSaBBX8	TGACG-motif	TGACG	1261	1266	TGACG-motif	cis-acting regulatory element involved in the MeJA-responsiveness
CSaBBX8	TGACG-motif	TGACG	1325	1330	TGACG-motif	cis-acting regulatory element involved in the MeJA-responsiveness
CSaBBX9	ABRE	ACGTG	169	174	ABRE	cis-acting element involved in the abscisic acid responsiveness
CSaBBX9	ARE	AAACCA	262	268	ARE	cis-acting regulatory element essential for the anaerobic induction
CSaBBX9	ATCT-motif	AATCTAATCC	248	257	ATCT-motif	part of a conserved DNA module involved in light responsiveness
CSaBBX9	Box 4	ATTAAT	61	67	Box 4	part of a conserved DNA module involved in light responsiveness
CSaBBX9	Box 4	ATTAAT	1071	1077	Box 4	part of a conserved DNA module involved in light responsiveness
CSaBBX9	Box 4	ATTAAT	1075	1081	Box 4	part of a conserved DNA module involved in light responsiveness
CSaBBX9	CAAT-box	CCAAT	10	15	CAAT-box	common cis-acting element in promoter and enhancer regions
CSaBBX9	CAAT-box	CAAT	11	15	CAAT-box	common cis-acting element in promoter and enhancer regions
CSaBBX9	CAAT-box	CAAT	44	48	CAAT-box	common cis-acting element in promoter and enhancer regions
CSaBBX9	CAAT-box	CAAT	55	59	CAAT-box	common cis-acting element in promoter and enhancer regions
CSaBBX9	CAAT-box	CAAAT	137	142	CAAT-box	common cis-acting element in promoter and enhancer regions
CSaBBX9	CAAT-box	CAAAT	217	222	CAAT-box	common cis-acting element in promoter and enhancer regions
CSaBBX9	CAAT-box	CAAAT	220	225	CAAT-box	common cis-acting element in promoter and enhancer regions
CSaBBX9	CAAT-box	CAAT	255	259	CAAT-box	common cis-acting element in promoter and enhancer regions
CSaBBX9	CAAT-box	CAAT	327	331	CAAT-box	common cis-acting element in promoter and enhancer regions
CSaBBX9	CAAT-box	CAAAT	383	388	CAAT-box	common cis-acting element in promoter and enhancer regions
CSaBBX9	CAAT-box	CAAAT	571	576	CAAT-box	common cis-acting element in promoter and enhancer regions
CSaBBX9	CAAT-box	CAAT	577	581	CAAT-box	common cis-acting element in promoter and enhancer regions
CSaBBX9	CAAT-box	CAAT	647	651	CAAT-box	common cis-acting element in promoter and enhancer regions
CSaBBX9	CAAT-box	CAAT	669	673	CAAT-box	common cis-acting element in promoter and enhancer regions
CSaBBX9	CAAT-box	CAAT	769	773	CAAT-box	common cis-acting element in promoter and enhancer regions
CSaBBX9	CAAT-box	CAAT	805	809	CAAT-box	common cis-acting element in promoter and enhancer regions
CSaBBX9	CAAT-box	CCAAT	815	820	CAAT-box	common cis-acting element in promoter and enhancer regions
CSaBBX9	CAAT-box	CCAAT	854	859	CAAT-box	common cis-acting element in promoter and enhancer regions
CSaBBX9	CAAT-box	CAAT	855	859	CAAT-box	common cis-acting element in promoter and enhancer regions
CSaBBX9	CAAT-box	CAAAT	1087	1092	CAAT-box	common cis-acting element in promoter and enhancer regions
CSaBBX9	CAAT-box	CAAAT	1233	1238	CAAT-box	common cis-acting element in promoter and enhancer regions
CSaBBX9	CAAT-box	CAAT	1243	1247	CAAT-box	common cis-acting element in promoter and enhancer regions
CSaBBX9	CAAT-box	CAAAT	1285	1290	CAAT-box	common cis-acting element in promoter and enhancer regions
CSaBBX9	CAAT-box	CAAT	1292	1296	CAAT-box	common cis-acting element in promoter and enhancer regions
CSaBBX9	CAAT-box	CAAAT	1294	1299	CAAT-box	common cis-acting element in promoter and enhancer regions
CSaBBX9	CAAT-box	CCAAT	1309	1314	CAAT-box	common cis-acting element in promoter and enhancer regions
CSaBBX9	CAAT-box	CAAT	1384	1388	CAAT-box	common cis-acting element in promoter and enhancer regions
CSaBBX9	CAAT-box	CAAT	1391	1395	CAAT-box	common cis-acting element in promoter and enhancer regions
CSaBBX9	CAAT-box	CAAT	1412	1416	CAAT-box	common cis-acting element in promoter and enhancer regions
CSaBBX9	CAAT-box	CAAT	1452	1456	CAAT-box	common cis-acting element in promoter and enhancer regions
CSaBBX9	CGTCA-motif	CGTCA	171	176	CGTCA-motif	cis-acting regulatory element involved in the MeJA-responsiveness
CSaBBX9	GARE-motif	TCTGTTG	434	441	GARE-motif	gibberellin-responsive element
CSaBBX9	G-box	CACGTC	169	175	G-box	cis-acting regulatory element involved in light responsiveness
CSaBBX9	GCN4_motif	TGAGTCA	183	190	GCN4_motif	cis-regulatory element involved in endosperm expression
CSaBBX9	GT1-motif	GGTTAA	477	483	GT1-motif	light responsive element
[truncated: 32 more rows]
