# Supplementary material for: Genome-Wide Identification of the B-Box Gene Family and Expression Analysis Suggests Their Potential Role in Photoperiod-Mediated β-Carotene Accumulation in the Endocarp of Cucumber (Cucumis sativus L.) Fruit
Source: Genes (Basel). 2022 Apr 8;13(4):658. doi: 10.3390/genes13040658 (PMC9031713; doi:10.3390/genes13040658)
Supplement: Supplementary file 1 [file genes-13-00658-s001.zip › 5. Table S6_ Corelation coefficients of CsaBBXswith Carotenoids.xlsx]

## Sheet: CsaBBXs correlation_ Carotenoid
	Table S6. CsaBBXs Correlation with beta-carotene and total carotenoid content.
Gene name	Gene Id	β-Carotene	Total Carotenoid	Gene Annotation	Associated Cis element
		Corr. P ≤ 0.05
CsaBBX1	Csa1G023050	0.354523	0.122825	zinc finger protein CONSTANS-LIKE 16	MeJA-, low-temp, Auxin, light,ABA responsive, anaerobic induction
CsaBBX2	Csa1G071810	0.878419	0.643931	B-box zinc finger protein 32-like	MeJA-resp, light, meristem expression, Zein metabolism reg.
CsaBBX3	Csa1G420310	0	0	0	MeJA-resp, auxin,meristem expresion, light, salicylic acid resp, drought inducibility, salicylic acid, circadian, gibberillin, ABA, Anaerobic
CsaBBX4	Csa1G420320	0.97243	0.715838	zinc finger protein CONSTANS-LIKE 5-like	MeJA-res, low temp, light, auxin, meristem expression, drought inducability, circadian control, anaerobic induction
CsaBBX5	Csa2G057080	0.871765	0.1487	zinc finger protein CONSTANS-LIKE 5-like	Auxin, light, MeJA-resp, ABA, Anoxic inducability
CsaBBX6	Csa2G250430	0.498331	0.328596	B-box zinc finger protein 21-like	auxin, light, Gibberellin, anaerobic,salicylic acid responsive
CsaBBX7	Csa2G365080	0.162431	0.932571	B-box zinc finger protein 20-like	Defense and stress responsiveness, Gibberellin, drought -inducibility, anaerobic induction
CsaBBX8	Csa2G383330	0.564524	0.313504	CONSTANS-like protein	MeJA-responsive, ABA, light, anaerobic induction, Gibberellin,
CsaBBX9	Csa2G423550	0.000413449	0.00274556	zinc finger protein CONSTANS-LIKE 12	anaerobic induction, endosperm expression, MeJA-resp, light, ABA, Gibberellin
CsaBBX10	Csa2G423560	0.611632	0.347478	Zinc finger, B-box	ABA, light, anaerobic induction, Gibberrellin, drought inducibility, zein metabolism reg, salicylic acid, auxin , meristem expression,
CsaBBX11	Csa3G850640	0.0671716	0.299391	Zinc finger, B-box	light, gibberellin, ABA, Endosperm expression, Low temp, Circadian, salicylic acid resp, meristem specific activation, zein metabolism reg., drought inducibility, anaerobic induction, MeJA-res,
CsaBBX12	Csa4G011750	0.000939409	0.000131587	zinc finger protein CONSTANS-LIKE 15-like	drought inducibility, light, ABA, MeJA-resp, auxin
CsaBBX13	Csa4G047370	0.154193	0.0472731	Zinc finger, B-box	auxin, MeJA-resp., low temp, light, ABA, Gibberellin resp., anaerobic, circadian control, meristem expression
CsaBBX14	Csa4G083550	0.335072	0.235008	B-box zinc finger protein 22	light, auxin, MeJA-resp., Gibberellin, anaerobic induction, ABA, Salicylic acid resp.
CsaBBX15	Csa4G124910	0.77885	0.625734	zinc finger protein CONSTANS-LIKE 2	defense and stress resp., auxin, meristem expression, light, anaerobic induction, Gibberellin resp.,
CsaBBX16	Csa5G609670	0.801184	0.748128	Zinc finger constans-like protein	drought inducibility, ABA, MeJA-resp, anaerobic induction, light resp.,
CsaBBX17	Csa5G610520	0.609266	0.367281	CONSTANS-like zinc finger protein	auxin, MeJA-resp., light, Gibberellin, anaerobic induction
CsaBBX18	Csa6G039540	2.96486e-08	6.56046e-06	zinc finger protein CONSTANS-LIKE 6	anoxic specific inducibility,light, anaerobic, ABA, Defense and stress responsive, light, meristem expression,
CsaBBX19	Csa6G081450	0.369935	0.0957169	Zinc finger, B-box	flavonoid biosynthetic genes regulation, light, salicylic acid resp.
CsaBBX20	Csa6G113560	0.0254003	0.0485752	zinc finger protein CONSTANS-LIKE 9-like	light, anaerobic induction,
CsaBBX21	Csa6G505230	0.390748	0.54985	Zinc finger, B-box	Gibberellin resp., anaerobic induction, MeJA-resp., light, auxin-resp.
CsaBBX22	Csa6G516780	0.061667	0.00175518	Zinc finger, B-box	Anaerobic induction, Gibberellin, light, MeJA-resp., Circadian, Salicylic acid,
CsaBBX23	Csa7G004690	0.0155781	0.00781121	B-box zinc finger family protein	Light, salicylic acid, Drought inducibility, Zein metabolism, anaerobic induction,
CsaBBX24	Csa7G031530	0.522294	0.146061	zinc finger protein CONSTANS-LIKE 9-like	auxin, Gibberellin, anaerobic induction, light resp., drought inducibility, meristem expresssion, low temp., ABA
CsaBBX25	Csa7G044810	0.00271936	7.24471e-05	B-box zinc finger protein 21	ABA, MeJA-resp., light, drought inducibility, circadian control, auxin,
CsaBBX26	Csa7G056460	0.468461	0.169024	B-box zinc finger protein	light, ABA, Anaerobic induction, Meristem expression, MeJA-resp.,
		*Marked with red are significant Pvalue correlation
		* The cis elements related to light responsiveness are marked in Bold
